# Supplementary material for: Probing the floral developmental stages, bisexuality and sex reversions in castor (Ricinus communis L.)
Source: Sci Rep. 2021 Feb 19;11:4246. doi: 10.1038/s41598-021-81781-9 (PMC7895920; doi:10.1038/s41598-021-81781-9)
Supplement: Supplementary file 2 — Supplementary TableS6. [file 41598_2021_81781_MOESM2_ESM.xlsx]

## Sheet: PLACE CREs ( 1Kb promoter)
Supplementary Table S6: cis-regulatory elements identified in 1 Kb promoter region in five differentially expressed genes
SDR							WUS							DEF							ACS							ACS1
	GT1CONSENSUS 6 (+) GRWAAW S000198							POLLEN1LELAT52 1 (+) AGAAA S000245							POLASIG1 1 (-) AATAAA S000080							ARR1AT 6 (+) NGATT S000454							GT1CONSENSUS 6 (+) GRWAAW S000198
	POLASIG2 9 (+) AATTAAA S000081							GT1CONSENSUS 2 (+) GRWAAW S000198							CAATBOX1 4 (-) CAAT S000028							GT1CONSENSUS 17 (+) GRWAAW S000198							POLLEN1LELAT52 11 (-) AGAAA S000245
	ARR1AT 15 (-) NGATT S000454							GT1GMSCAM4 2 (+) GAAAAA S000453							CACTFTPPCA1 14 (+) YACT S000449							TATABOX5 19 (-) TTATTT S000203							GTGANTG10 15 (-) GTGA S000378
	GATABOX 22 (+) GATA S000039							POLASIG3 19 (+) AATAAT S000088							NTBBF1ARROLB 15 (+) ACTTTA S000273							POLASIG3 20 (+) AATAAT S000088							POLLEN1LELAT52 19 (+) AGAAA S000245
	NODCON2GM 30 (-) CTCTT S000462							CCA1ATLHCB1 25 (-) AAMAATCT S000149							DOFCOREZM 16 (-) AAAG S000265							TATABOX2 24 (-) TATAAAT S000109							INRNTPSADB 27 (+) YTCANTYY S000395
	OSE2ROOTNODULE 30 (-) CTCTT S000468							ARR1AT 25 (+) NGATT S000454							TAAAGSTKST1 16 (-) TAAAG S000387							ARR1AT 40 (+) NGATT S000454							ERELEE4 30 (+) AWTTCAAA S000037
	CACTFTPPCA1 33 (-) YACT S000449							GT1CONSENSUS 28 (-) GRWAAW S000198							CACTFTPPCA1 19 (+) YACT S000449							TATABOX3 42 (-) TATTAAT S000110							CAATBOX1 38 (+) CAAT S000028
	POLASIG1 38 (-) AATAAA S000080							GT1GMSCAM4 28 (-) GAAAAA S000453							NTBBF1ARROLB 20 (+) ACTTTA S000273							BOXIINTPATPB 46 (+) ATAGAA S000296							GATABOX 48 (+) GATA S000039
	CAATBOX1 41 (-) CAAT S000028							GT1CONSENSUS 29 (-) GRWAAW S000198							DOFCOREZM 21 (-) AAAG S000265							POLLEN1LELAT52 48 (+) AGAAA S000245							GTGANTG10 55 (+) GTGA S000378
	CCAATBOX1 41 (-) CCAAT S000030							POLLEN1LELAT52 39 (-) AGAAA S000245							TAAAGSTKST1 21 (-) TAAAG S000387							DOFCOREZM 50 (+) AAAG S000265							ARR1AT 58 (+) NGATT S000454
	RAV1AAT 46 (-) CAACA S000314							ACGTATERD1 51 (-) ACGT S000415							POLASIG3 31 (-) AATAAT S000088							POLLEN1LELAT52 52 (+) AGAAA S000245							EECCRCAH1 59 (+) GANTTNC S000494
	ARR1AT 49 (+) NGATT S000454							ABRELATERD1 51 (+) ACGTG S000414							-10PEHVPSBD 33 (+) TATTCT S000392							BOXIINTPATPB 67 (+) ATAGAA S000296							GT1CONSENSUS 60 (-) GRWAAW S000198
	CCAATBOX1 61 (+) CCAAT S000030							ACGTATERD1 51 (+) ACGT S000415							ROOTMOTIFTAPOX1 43 (-) ATATT S000098							DOFCOREZM 79 (+) AAAG S000265							POLLEN1LELAT52 62 (-) AGAAA S000245
	CAATBOX1 62 (+) CAAT S000028							GTGANTG10 65 (-) GTGA S000378							CACTFTPPCA1 47 (+) YACT S000449							LECPLEACS2 87 (+) TAAAATAT S000465							DOFCOREZM 65 (-) AAAG S000265
	GAREAT 79 (-) TAACAAR S000439							CACTFTPPCA1 72 (-) YACT S000449							ARR1AT 50 (+) NGATT S000454							ROOTMOTIFTAPOX1 90 (-) ATATT S000098							TAAAGSTKST1 65 (-) TAAAG S000387
	NODCON2GM 85 (-) CTCTT S000462							CAATBOX1 75 (-) CAAT S000028							NTBBF1ARROLB 55 (-) ACTTTA S000273							ROOTMOTIFTAPOX1 91 (+) ATATT S000098							POLASIG2 66 (-) AATTAAA S000081
	OSE2ROOTNODULE 85 (-) CTCTT S000468							WBOXATNPR1 76 (+) TTGAC S000390							TAAAGSTKST1 55 (+) TAAAG S000387							SEF4MOTIFGM7S 103 (+) RTTTTTR S000103							POLASIG2 76 (-) AATTAAA S000081
	CACTFTPPCA1 88 (-) YACT S000449							WBOXHVISO1 77 (+) TGACT S000442							DOFCOREZM 56 (+) AAAG S000265							POLLEN1LELAT52 110 (+) AGAAA S000245							SEF4MOTIFGM7S 84 (-) RTTTTTR S000103
	BIHD1OS 90 (+) TGTCA S000498							WRKY71OS 77 (+) TGAC S000447							CACTFTPPCA1 58 (-) YACT S000449							CAATBOX1 115 (+) CAAT S000028							POLLEN1LELAT52 90 (-) AGAAA S000245
	WRKY71OS 91 (-) TGAC S000447							WBOXNTERF3 77 (+) TGACY S000457							ARR1AT 65 (+) NGATT S000454							S1FBOXSORPS1L21 117 (+) ATGGTA S000223							DOFCOREZM 93 (-) AAAG S000265
	CACTFTPPCA1 94 (-) YACT S000449							CCAATBOX1 92 (+) CCAAT S000030							EECCRCAH1 66 (+) GANTTNC S000494							DOFCOREZM 142 (+) AAAG S000265							POLLEN1LELAT52 98 (+) AGAAA S000245
	CURECORECR 95 (-) GTAC S000493							EBOXBNNAPA 93 (-) CANNTG S000144							CACTFTPPCA1 70 (+) YACT S000449							POLLEN1LELAT52 144 (+) AGAAA S000245							GT1CONSENSUS 99 (+) GRWAAW S000198
	CURECORECR 95 (+) GTAC S000493							MYCCONSENSUSAT 93 (-) CANNTG S000407							DOFCOREZM 72 (-) AAAG S000265							POLASIG2 149 (-) AATTAAA S000081							TATABOX5 101 (-) TTATTT S000203
	CACTFTPPCA1 96 (+) YACT S000449							CAATBOX1 93 (+) CAAT S000028							POLASIG1 74 (-) AATAAA S000080							BOXIINTPATPB 158 (+) ATAGAA S000296							MARTBOX 102 (-) TTWTWTTWTT S000067
	-10PEHVPSBD 104 (-) TATTCT S000392							EBOXBNNAPA 93 (+) CANNTG S000144							CAATBOX1 77 (-) CAAT S000028							CACTFTPPCA1 171 (+) YACT S000449							POLASIG3 102 (+) AATAAT S000088
	CAATBOX1 114 (+) CAAT S000028							MYCCONSENSUSAT 93 (+) CANNTG S000407							GATABOX 90 (+) GATA S000039							-300ELEMENT 175 (+) TGHAAARK S000122							POLASIG1 105 (+) AATAAA S000080
	CACTFTPPCA1 119 (-) YACT S000449							CAATBOX1 95 (-) CAAT S000028							GT1CONSENSUS 90 (+) GRWAAW S000198							DOFCOREZM 178 (+) AAAG S000265							INRNTPSADB 114 (+) YTCANTYY S000395
	EECCRCAH1 122 (-) GANTTNC S000494							CCAATBOX1 95 (-) CCAAT S000030							IBOXCORE 90 (+) GATAA S000199							CACTFTPPCA1 180 (-) YACT S000449							CARGCW8GAT 116 (-) CWWWWWWWWG S000431
	POLASIG3 129 (-) AATAAT S000088							POLLEN1LELAT52 112 (+) AGAAA S000245							DOFCOREZM 100 (-) AAAG S000265							TATABOX4 182 (+) TATATAA S000111							CARGCW8GAT 116 (+) CWWWWWWWWG S000431
	TATABOX5 130 (+) TTATTT S000203							GT1CONSENSUS 113 (+) GRWAAW S000198							TAAAGSTKST1 100 (-) TAAAG S000387							CACTFTPPCA1 190 (+) YACT S000449							TAAAGSTKST1 121 (+) TAAAG S000387
	TATABOX2 132 (-) TATAAAT S000109							GT1GMSCAM4 113 (+) GAAAAA S000453							CACTFTPPCA1 110 (-) YACT S000449							GATABOX 193 (-) GATA S000039							DOFCOREZM 122 (+) AAAG S000265
	CAATBOX1 139 (+) CAAT S000028							CAATBOX1 131 (-) CAAT S000028							NODCON2GM 129 (-) CTCTT S000462							MARTBOX 199 (-) TTWTWTTWTT S000067							TATABOX5 132 (-) TTATTT S000203
	ARR1AT 140 (-) NGATT S000454							CURECORECR 134 (-) GTAC S000493							OSE2ROOTNODULE 129 (-) CTCTT S000468							POLASIG1 199 (+) AATAAA S000080							SEF4MOTIFGM7S 142 (-) RTTTTTR S000103
	POLLEN1LELAT52 146 (-) AGAAA S000245							CURECORECR 134 (+) GTAC S000493							CBFHV 134 (+) RYCGAC S000497							TATABOX5 203 (-) TTATTT S000203							ROOTMOTIFTAPOX1 146 (-) ATATT S000098
	DOFCOREZM 149 (-) AAAG S000265							SEF3MOTIFGM 139 (+) AACCCA S000115							CACTFTPPCA1 145 (-) YACT S000449							POLASIG3 204 (+) AATAAT S000088							BOXIINTPATPB 149 (+) ATAGAA S000296
	POLLEN1LELAT52 150 (-) AGAAA S000245							BIHD1OS 152 (+) TGTCA S000498							GTGANTG10 146 (+) GTGA S000378							ROOTMOTIFTAPOX1 207 (-) ATATT S000098							POLLEN1LELAT52 151 (+) AGAAA S000245
	ANAERO1CONSENSUS 155 (+) AAACAAA S000477							WBOXATNPR1 153 (-) TTGAC S000390							CACTFTPPCA1 159 (+) YACT S000449							ROOTMOTIFTAPOX1 208 (+) ATATT S000098							GT1CONSENSUS 152 (+) GRWAAW S000198
	TATABOX5 159 (-) TTATTT S000203							WRKY71OS 153 (-) TGAC S000447							ARR1AT 170 (+) NGATT S000454							TATABOX3 209 (+) TATTAAT S000110							GT1GMSCAM4 152 (+) GAAAAA S000453
	POLASIG1 160 (+) AATAAA S000080							EBOXBNNAPA 155 (-) CANNTG S000144							RYREPEATLEGUMINBOX 175 (+) CATGCAY S000100							TATABOX2 214 (-) TATAAAT S000109							TATABOX2 165 (-) TATAAAT S000109
	MYB1AT 163 (+) WAACCA S000408							MYCCONSENSUSAT 155 (-) CANNTG S000407							RYREPEATBNNAPA 175 (+) CATGCA S000264							TATAPVTRNALEU 215 (+) TTTATATA S000340							MARARS 165 (+) WTTTATRTTTW S000064
	REALPHALGLHCB21 164 (+) AACCAA S000362							CAATBOX1 155 (+) CAAT S000028							CACTFTPPCA1 179 (+) YACT S000449							TATABOX4 216 (-) TATATAA S000111							LECPLEACS2 169 (-) TAAAATAT S000465
	CANBNNAPA 166 (+) CNAACAC S000148							EBOXBNNAPA 155 (+) CANNTG S000144							CACTFTPPCA1 187 (-) YACT S000449							DOFCOREZM 229 (+) AAAG S000265							ROOTMOTIFTAPOX1 169 (+) ATATT S000098
	RAV1AAT 167 (+) CAACA S000314							MYCCONSENSUSAT 155 (+) CANNTG S000407							CURECORECR 188 (-) GTAC S000493							ANAERO1CONSENSUS 237 (-) AAACAAA S000477							RYREPEATBNNAPA 179 (+) CATGCA S000264
	CACTFTPPCA1 186 (+) YACT S000449							CAATBOX1 157 (-) CAAT S000028							CURECORECR 188 (+) GTAC S000493							GATABOX 245 (-) GATA S000039							CAATBOX1 183 (+) CAAT S000028
	GATABOX 191 (-) GATA S000039							RAV1AAT 159 (-) CAACA S000314							CACTFTPPCA1 189 (+) YACT S000449							CACTFTPPCA1 249 (-) YACT S000449							GATABOX 187 (+) GATA S000039
	POLLEN1LELAT52 196 (+) AGAAA S000245							BIHD1OS 165 (+) TGTCA S000498							CARGCW8GAT 191 (-) CWWWWWWWWG S000431							TATABOX3 255 (-) TATTAAT S000110							GT1CONSENSUS 187 (+) GRWAAW S000198
	GT1CONSENSUS 197 (+) GRWAAW S000198							WRKY71OS 166 (-) TGAC S000447							CARGCW8GAT 191 (+) CWWWWWWWWG S000431							SEF1MOTIF 258 (-) ATATTTAWW S000006							IBOXCORE 187 (+) GATAA S000199
	GT1GMSCAM4 197 (+) GAAAAA S000453							CACTFTPPCA1 169 (-) YACT S000449							DOFCOREZM 197 (+) AAAG S000265							POLASIG1 258 (+) AATAAA S000080							ERELEE4 190 (+) AWTTCAAA S000037
	TATABOX2 205 (-) TATAAAT S000109							CURECORECR 172 (-) GTAC S000493							GTGANTG10 206 (-) GTGA S000378							ROOTMOTIFTAPOX1 262 (-) ATATT S000098							SEF4MOTIFGM7S 194 (-) RTTTTTR S000103
	CACTFTPPCA1 212 (+) YACT S000449							CURECORECR 172 (+) GTAC S000493							CACTFTPPCA1 207 (+) YACT S000449							GATABOX 264 (-) GATA S000039							CACTFTPPCA1 200 (+) YACT S000449
	ANAERO1CONSENSUS 216 (+) AAACAAA S000477							CPBCSPOR 176 (-) TATTAG S000491							NODCON2GM 209 (+) CTCTT S000462							RAV1AAT 267 (+) CAACA S000314							BIHD1OS 220 (-) TGTCA S000498
	AACACOREOSGLUB1 217 (+) AACAAAC S000353							ROOTMOTIFTAPOX1 178 (-) ATATT S000098							OSE2ROOTNODULE 209 (+) CTCTT S000468							ARR1AT 276 (+) NGATT S000454							WRKY71OS 220 (+) TGAC S000447
	ANAERO1CONSENSUS 220 (+) AAACAAA S000477							TATABOX4 180 (+) TATATAA S000111							DOFCOREZM 211 (-) AAAG S000265							ROOTMOTIFTAPOX1 281 (+) ATATT S000098							ACGTTBOX 227 (-) AACGTT S000132
	SURE1STPAT21 226 (+) AATAGAAAA S000186							SEF4MOTIFGM7S 190 (-) RTTTTTR S000103							POLLEN1LELAT52 212 (-) AGAAA S000245							ARR1AT 289 (-) NGATT S000454							ACGTTBOX 227 (+) AACGTT S000132
	BOXIINTPATPB 227 (+) ATAGAA S000296							ROOTMOTIFTAPOX1 194 (-) ATATT S000098							BOXIINTPATPB 216 (-) ATAGAA S000296							MARTBOX 295 (-) TTWTWTTWTT S000067							ACGTATERD1 228 (-) ACGT S000415
	POLLEN1LELAT52 229 (+) AGAAA S000245							PREATPRODH 197 (-) ACTCAT S000450							DOFCOREZM 225 (-) AAAG S000265							MARTBOX 296 (-) TTWTWTTWTT S000067							ACGTATERD1 228 (+) ACGT S000415
	NTBBF1ARROLB 234 (+) ACTTTA S000273							CACTFTPPCA1 200 (-) YACT S000449							MARABOX1 227 (-) AATAAAYAAA S000063							DOFCOREZM 303 (+) AAAG S000265							DOFCOREZM 235 (-) AAAG S000265
	DOFCOREZM 235 (-) AAAG S000265							TATAPVTRNALEU 202 (-) TTTATATA S000340							ANAERO1CONSENSUS 227 (-) AAACAAA S000477							CACTFTPPCA1 305 (-) YACT S000449							ARR1AT 241 (+) NGATT S000454
	TAAAGSTKST1 235 (-) TAAAG S000387							TATABOX4 202 (+) TATATAA S000111							POLASIG1 231 (-) AATAAA S000080							INRNTPSADB 316 (+) YTCANTYY S000395							SORLIP1AT 249 (+) GCCAC S000482
	ARR1AT 239 (-) NGATT S000454							TATABOX2 204 (+) TATAAAT S000109							POLASIG3 234 (-) AATAAT S000088							GT1CONSENSUS 320 (-) GRWAAW S000198							CACTFTPPCA1 251 (+) YACT S000449
	GTGANTG10 241 (-) GTGA S000378							ARR1AT 210 (+) NGATT S000454							TATABOX5 235 (+) TTATTT S000203							GT1GMSCAM4 320 (-) GAAAAA S000453							ARR1AT 257 (+) NGATT S000454
	CCAATBOX1 244 (+) CCAAT S000030							MYBPLANT 217 (-) MACCWAMC S000167							TATABOXOSPAL 236 (+) TATTTAA S000400							POLLEN1LELAT52 322 (-) AGAAA S000245							SORLIP1AT 264 (+) GCCAC S000482
	CAATBOX1 245 (+) CAAT S000028							REALPHALGLHCB21 219 (-) AACCAA S000362							GATABOX 245 (-) GATA S000039							NAPINMOTIFBN 339 (-) TACACAT S000070							CACTFTPPCA1 266 (+) YACT S000449
	RAV1AAT 254 (-) CAACA S000314							CACTFTPPCA1 226 (-) YACT S000449							SP8BFIBSP8BIB 250 (+) TACTATT S000184							EBOXBNNAPA 348 (-) CANNTG S000144							RAV1AAT 277 (-) CAACA S000314
	NODCON2GM 267 (+) CTCTT S000462							GATABOX 230 (+) GATA S000039							CACTFTPPCA1 250 (+) YACT S000449							CATATGGMSAUR 348 (-) CATATG S000370							REALPHALGLHCB21 292 (+) AACCAA S000362
	OSE2ROOTNODULE 267 (+) CTCTT S000468							GATABOX 232 (-) GATA S000039							CAATBOX1 254 (-) CAAT S000028							MYCCONSENSUSAT 348 (-) CANNTG S000407							DOFCOREZM 296 (+) AAAG S000265
	DOFCOREZM 279 (+) AAAG S000265							BOXIINTPATPB 241 (+) ATAGAA S000296							GT1CONSENSUS 258 (-) GRWAAW S000198							EBOXBNNAPA 348 (+) CANNTG S000144							POLLEN1LELAT52 298 (+) AGAAA S000245
	SEF3MOTIFGM 285 (-) AACCCA S000115							EECCRCAH1 244 (+) GANTTNC S000494							GT1GMSCAM4 258 (-) GAAAAA S000453							CATATGGMSAUR 348 (+) CATATG S000370							DOFCOREZM 300 (+) AAAG S000265
	ERELEE4 289 (-) AWTTCAAA S000037							CACTFTPPCA1 248 (+) YACT S000449							POLLEN1LELAT52 260 (-) AGAAA S000245							MYCCONSENSUSAT 348 (+) CANNTG S000407							POLLEN1LELAT52 302 (+) AGAAA S000245
	CAATBOX1 300 (-) CAAT S000028							-300ELEMENT 249 (-) TGHAAARK S000122							CACTFTPPCA1 267 (+) YACT S000449							POLLEN1LELAT52 354 (+) AGAAA S000245							DOFCOREZM 304 (+) AAAG S000265
	CACTFTPPCA1 319 (-) YACT S000449							DOFCOREZM 250 (-) AAAG S000265							BIHD1OS 280 (+) TGTCA S000498							DOFCOREZM 356 (+) AAAG S000265							POLLEN1LELAT52 306 (+) AGAAA S000245
	TATABOXOSPAL 321 (+) TATTTAA S000400							CCAATBOX1 261 (+) CCAAT S000030							WRKY71OS 281 (-) TGAC S000447							CEREGLUBOX2PSLEGA 358 (-) TGAAAACT S000033							GT1CONSENSUS 307 (+) GRWAAW S000198
	CACTFTPPCA1 327 (-) YACT S000449							CARGCW8GAT 262 (-) CWWWWWWWWG S000431							RHERPATEXPA7 292 (+) KCACGW S000512							CAATBOX1 364 (+) CAAT S000028							GATABOX 313 (+) GATA S000039
	GTGANTG10 328 (+) GTGA S000378							CAATBOX1 262 (+) CAAT S000028							ACGTOSGLUB1 293 (-) GTACGTG S000278							SP8BFIBSP8BIB 365 (-) TACTATT S000184							GT1CONSENSUS 313 (+) GRWAAW S000198
	POLASIG2 334 (+) AATTAAA S000081							CARGCW8GAT 262 (+) CWWWWWWWWG S000431							ABRELATERD1 293 (-) ACGTG S000414							CACTFTPPCA1 368 (-) YACT S000449							IBOXCORE 313 (+) GATAA S000199
	SEF1MOTIF 335 (-) ATATTTAWW S000006							POLASIG2 263 (+) AATTAAA S000081							ACGTATERD1 294 (-) ACGT S000415							MYBCORE 377 (-) CNGTTR S000176							ARR1AT 316 (-) NGATT S000454
	TATABOXOSPAL 336 (-) TATTTAA S000400							ROOTMOTIFTAPOX1 272 (-) ATATT S000098							ACGTATERD1 294 (+) ACGT S000415							MYB2AT 377 (+) TAACTG S000177							LTRE1HVBLT49 319 (+) CCGAAA S000250
	ROOTMOTIFTAPOX1 339 (-) ATATT S000098							ROOTMOTIFTAPOX1 273 (+) ATATT S000098							CURECORECR 296 (-) GTAC S000493							MYB2CONSENSUSAT 377 (+) YAACKG S000409							GT1CONSENSUS 321 (+) GRWAAW S000198
	TATABOX3 355 (+) TATTAAT S000110							INRNTPSADB 279 (-) YTCANTYY S000395							CURECORECR 296 (+) GTAC S000493							MYBCORE 380 (+) CNGTTR S000176							GT1GMSCAM4 321 (+) GAAAAA S000453
	GTGANTG10 362 (-) GTGA S000378							CAATBOX1 281 (-) CAAT S000028							CACTFTPPCA1 297 (+) YACT S000449							RAV1AAT 381 (-) CAACA S000314							SEF3MOTIFGM 325 (+) AACCCA S000115
	SEBFCONSSTPR10A 373 (-) YTGTCWC S000391							POLASIG2 294 (+) AATTAAA S000081							ARR1AT 310 (+) NGATT S000454							GT1CORE 415 (+) GGTTAA S000125							DOFCOREZM 342 (+) AAAG S000265
	GTGANTG10 373 (+) GTGA S000378							GTGANTG10 308 (+) GTGA S000378							TATCCAOSAMY 323 (-) TATCCA S000403							TATABOXOSPAL 417 (-) TATTTAA S000400							NODCON1GM 342 (+) AAAGAT S000461
	BIHD1OS 374 (-) TGTCA S000498							GATABOX 310 (+) GATA S000039							MYBST1 324 (+) GGATA S000180							TATABOX5 419 (-) TTATTT S000203							OSE1ROOTNODULE 342 (+) AAAGAT S000467
	WRKY71OS 374 (+) TGAC S000447							GT1CONSENSUS 310 (+) GRWAAW S000198							GATABOX 325 (+) GATA S000039							POLASIG1 420 (+) AATAAA S000080							INRNTPSADB 344 (-) YTCANTYY S000395
	INRNTPSADB 378 (-) YTCANTYY S000395							IBOXCORE 310 (+) GATAA S000199							POLASIG2 330 (+) AATTAAA S000081							SEF4MOTIFGM7S 422 (-) RTTTTTR S000103							ARR1AT 344 (+) NGATT S000454
	CACTFTPPCA1 380 (-) YACT S000449							DOFCOREZM 317 (+) AAAG S000265							DOFCOREZM 335 (+) AAAG S000265							CACTFTPPCA1 430 (+) YACT S000449							CAATBOX1 346 (-) CAAT S000028
	GTGANTG10 381 (+) GTGA S000378							CACTFTPPCA1 319 (-) YACT S000449							CACTFTPPCA1 337 (-) YACT S000449							GATABOX 435 (+) GATA S000039							EECCRCAH1 354 (+) GANTTNC S000494
	CEREGLUBOX2PSLEGA 382 (+) TGAAAACT S000033							POLLEN1LELAT52 322 (+) AGAAA S000245							GTGANTG10 356 (+) GTGA S000378							GT1CONSENSUS 439 (+) GRWAAW S000198							POLLEN1LELAT52 372 (+) AGAAA S000245
	POLLEN1LELAT52 399 (+) AGAAA S000245							DOFCOREZM 325 (+) AAAG S000265							CAATBOX1 361 (-) CAAT S000028							GT1CONSENSUS 440 (+) GRWAAW S000198							ARR1AT 375 (-) NGATT S000454
	DOFCOREZM 401 (+) AAAG S000265							POLLEN1LELAT52 327 (+) AGAAA S000245							BIHD1OS 363 (+) TGTCA S000498							ERELEE4 443 (+) AWTTCAAA S000037							ACGTOSGLUB1 386 (-) GTACGTG S000278
	GT1CONSENSUS 404 (+) GRWAAW S000198							EECCRCAH1 328 (-) GANTTNC S000494							WBOXATNPR1 364 (-) TTGAC S000390							GTGANTG10 458 (+) GTGA S000378							ABRELATERD1 386 (-) ACGTG S000414
	CACTFTPPCA1 415 (-) YACT S000449							GT1CONSENSUS 328 (+) GRWAAW S000198							WRKY71OS 364 (-) TGAC S000447							GATABOX 460 (+) GATA S000039							ACGTATERD1 387 (-) ACGT S000415
	ARR1AT 421 (+) NGATT S000454							ARR1AT 331 (-) NGATT S000454							TATABOX5 368 (-) TTATTT S000203							E2FCONSENSUS 465 (-) WTTSSCSS S000476							ACGTATERD1 387 (+) ACGT S000415
	CAATBOX1 423 (-) CAAT S000028							SEF4MOTIFGM7S 348 (-) RTTTTTR S000103							POLASIG1 369 (+) AATAAA S000080							GT1CONSENSUS 468 (+) GRWAAW S000198							CURECORECR 389 (-) GTAC S000493
	CCAATBOX1 423 (-) CCAAT S000030							ROOTMOTIFTAPOX1 352 (-) ATATT S000098							PYRIMIDINEBOXOSRAMY1A 373 (-) CCTTTT S000259							DOFCOREZM 471 (+) AAAG S000265							CURECORECR 389 (+) GTAC S000493
	RBCSCONSENSUS 424 (-) AATCCAA S000127							SORLREP3AT 353 (-) TGTATATAT S000488							DOFCOREZM 374 (+) AAAG S000265							WBBOXPCWRKY1 473 (-) TTTGACY S000310							ACGTABOX 390 (-) TACGTA S000130
	ARR1AT 426 (+) NGATT S000454							TATABOX5 362 (-) TTATTT S000203							CIACADIANLELHC 382 (-) CAANNNNATC S000252							WBOXHVISO1 473 (-) TGACT S000442							ACGTABOX 390 (+) TACGTA S000130
	TATABOX3 428 (-) TATTAAT S000110							POLASIG1 363 (+) AATAAA S000080							-300ELEMENT 390 (+) TGHAAARK S000122							WBOXNTERF3 473 (-) TGACY S000457							ACGTATERD1 391 (-) ACGT S000415
	ROOTMOTIFTAPOX1 431 (-) ATATT S000098							DOFCOREZM 367 (+) AAAG S000265							GT1CONSENSUS 391 (+) GRWAAW S000198							WBOXATNPR1 474 (-) TTGAC S000390							ACGTATERD1 391 (+) ACGT S000415
	EECCRCAH1 436 (-) GANTTNC S000494							NODCON1GM 367 (+) AAAGAT S000461							GT1GMSCAM4 391 (+) GAAAAA S000453							WRKY71OS 474 (-) TGAC S000447							MYB1AT 396 (+) WAACCA S000408
	CIACADIANLELHC 449 (-) CAANNNNATC S000252							OSE1ROOTNODULE 367 (+) AAAGAT S000467							DOFCOREZM 394 (+) AAAG S000265							NTBBF1ARROLB 479 (+) ACTTTA S000273							REALPHALGLHCB21 397 (+) AACCAA S000362
	EBOXBNNAPA 453 (-) CANNTG S000144							GATABOX 373 (+) GATA S000039							DOFCOREZM 406 (-) AAAG S000265							DOFCOREZM 480 (-) AAAG S000265							POLLEN1LELAT52 402 (+) AGAAA S000245
	MYCCONSENSUSAT 453 (-) CANNTG S000407							GT1CONSENSUS 373 (+) GRWAAW S000198							WBOXHVISO1 411 (-) TGACT S000442							TAAAGSTKST1 480 (-) TAAAG S000387							GT1CONSENSUS 403 (+) GRWAAW S000198
	EBOXBNNAPA 453 (+) CANNTG S000144							IBOXCORE 373 (+) GATAA S000199							WBOXNTERF3 411 (-) TGACY S000457							ARR1AT 491 (+) NGATT S000454							TBOXATGAPB 419 (-) ACTTTG S000383
	MYCCONSENSUSAT 453 (+) CANNTG S000407							TATABOX3 377 (-) TATTAAT S000110							WRKY71OS 412 (-) TGAC S000447							CAATBOX1 502 (+) CAAT S000028							DOFCOREZM 420 (+) AAAG S000265
	TATCCAOSAMY 457 (-) TATCCA S000403							ROOTMOTIFTAPOX1 380 (-) ATATT S000098							DOFCOREZM 421 (-) AAAG S000265							GT1CONSENSUS 504 (-) GRWAAW S000198							CACTFTPPCA1 422 (-) YACT S000449
	P1BS 458 (-) GNATATNC S000459							RAV1AAT 396 (+) CAACA S000314							GATABOX 428 (+) GATA S000039							POLLEN1LELAT52 506 (-) AGAAA S000245							MYBPLANT 426 (-) MACCWAMC S000167
	MYBST1 458 (+) GGATA S000180							BIHD1OS 411 (-) TGTCA S000498							CACTFTPPCA1 430 (+) YACT S000449							POLLEN1LELAT52 514 (-) AGAAA S000245							MYBPZM 426 (-) CCWACC S000179
	P1BS 458 (+) GNATATNC S000459							WRKY71OS 411 (+) TGAC S000447							TATABOX2 439 (+) TATAAAT S000109							DOFCOREZM 517 (-) AAAG S000265							BOXLCOREDCPAL 426 (-) ACCWWCC S000492
	GATABOX 459 (+) GATA S000039							SEF4MOTIFGM7S 414 (-) RTTTTTR S000103							DOFCOREZM 456 (-) AAAG S000265							P1BS 524 (-) GNATATNC S000459							DPBFCOREDCDC3 448 (-) ACACNNG S000292
	GATABOX 461 (-) GATA S000039							ANAERO1CONSENSUS 417 (+) AAACAAA S000477							MARTBOX 457 (+) TTWTWTTWTT S000067							P1BS 524 (+) GNATATNC S000459							PYRIMIDINEBOXOSRAMY1A 470 (-) CCTTTT S000259
	MYBST1 461 (-) GGATA S000180							ANAERO1CONSENSUS 422 (+) AAACAAA S000477							POLASIG1 458 (-) AATAAA S000080							CARGCW8GAT 531 (-) CWWWWWWWWG S000431							DOFCOREZM 471 (+) AAAG S000265
	TATCCAOSAMY 461 (+) TATCCA S000403							INRNTPSADB 426 (-) YTCANTYY S000395							POLASIG3 461 (-) AATAAT S000088							CARGCW8GAT 531 (+) CWWWWWWWWG S000431							SEF4MOTIFGM7S 482 (-) RTTTTTR S000103
	CACTFTPPCA1 467 (-) YACT S000449							-300ELEMENT 430 (+) TGHAAARK S000122							NODCON2GM 467 (-) CTCTT S000462							CAATBOX1 537 (-) CAAT S000028							ACGTATERD1 487 (-) ACGT S000415
	ARR1AT 483 (-) NGATT S000454							PYRIMIDINEBOXOSRAMY1A 432 (-) CCTTTT S000259							OSE2ROOTNODULE 467 (-) CTCTT S000468							WBOXATNPR1 538 (+) TTGAC S000390							ACGTATERD1 487 (+) ACGT S000415
	TBOXATGAPB 490 (-) ACTTTG S000383							DOFCOREZM 433 (+) AAAG S000265							CACTFTPPCA1 470 (-) YACT S000449							WBOXHVISO1 539 (+) TGACT S000442							-10PEHVPSBD 493 (+) TATTCT S000392
	DOFCOREZM 491 (+) AAAG S000265							GATABOX 439 (-) GATA S000039							POLASIG3 475 (+) AATAAT S000088							WRKY71OS 539 (+) TGAC S000447							CAATBOX1 500 (-) CAAT S000028
	CACTFTPPCA1 497 (+) YACT S000449							CAATBOX1 442 (+) CAAT S000028							SP8BFIBSP8BIB 478 (-) TACTATT S000184							WBOXNTERF3 539 (+) TGACY S000457							CCAATBOX1 500 (-) CCAAT S000030
	ARR1AT 503 (-) NGATT S000454							GTGANTG10 460 (+) GTGA S000378							CACTFTPPCA1 481 (-) YACT S000449							EBOXBNNAPA 550 (-) CANNTG S000144							NODCON2GM 505 (-) CTCTT S000462
	TATCCAOSAMY 513 (-) TATCCA S000403							ANAERO3CONSENSUS 465 (-) TCATCAC S000479							TATABOX2 483 (+) TATAAAT S000109							MYCCONSENSUSAT 550 (-) CANNTG S000407							OSE2ROOTNODULE 505 (-) CTCTT S000468
	P1BS 514 (-) GNATATNC S000459							GTGANTG10 465 (+) GTGA S000378							TATABOX5 486 (-) TTATTT S000203							MYB2CONSENSUSAT 550 (-) YAACKG S000409							CACTFTPPCA1 508 (-) YACT S000449
	MYBST1 514 (+) GGATA S000180							-300ELEMENT 469 (+) TGHAAARK S000122							POLASIG1 487 (+) AATAAA S000080							EBOXBNNAPA 550 (+) CANNTG S000144							GTGANTG10 509 (+) GTGA S000378
	P1BS 514 (+) GNATATNC S000459							GT1CONSENSUS 470 (+) GRWAAW S000198							ARR1AT 497 (+) NGATT S000454							MYBCORE 550 (+) CNGTTR S000176							ARR1AT 510 (+) NGATT S000454
	GATABOX 515 (+) GATA S000039							GT1GMSCAM4 470 (+) GAAAAA S000453							CACTFTPPCA1 505 (-) YACT S000449							MYCCONSENSUSAT 550 (+) CANNTG S000407							ARR1AT 520 (-) NGATT S000454
	IBOXCORENT 531 (-) GATAAGR S000424							DOFCOREZM 473 (+) AAAG S000265							RAV1AAT 507 (-) CAACA S000314							WBOXATNPR1 553 (+) TTGAC S000390							SV40COREENHAN 523 (-) GTGGWWHG S000123
	IBOX 532 (-) GATAAG S000124							BOXIINTPATPB 482 (+) ATAGAA S000296							ARR1AT 512 (-) NGATT S000454							WBOXHVISO1 554 (+) TGACT S000442							GATABOX 524 (-) GATA S000039
	IBOXCORE 533 (-) GATAA S000199							WBOXHVISO1 487 (-) TGACT S000442							CACTFTPPCA1 517 (+) YACT S000449							WRKY71OS 554 (+) TGAC S000447							MYBST1 524 (-) GGATA S000180
	GATABOX 534 (-) GATA S000039							WBOXNTERF3 487 (-) TGACY S000457							DOFCOREZM 519 (-) AAAG S000265							WBOXNTERF3 554 (+) TGACY S000457							TATCCAYMOTIFOSRAMY3D 524 (+) TATCCAY S000256
	GTGANTG10 538 (-) GTGA S000378							WRKY71OS 488 (-) TGAC S000447							POLASIG2 521 (-) AATTAAA S000081							-10PEHVPSBD 573 (-) TATTCT S000392							TATCCAOSAMY 524 (+) TATCCA S000403
	GATABOX 556 (-) GATA S000039							POLASIG2 494 (+) AATTAAA S000081							POLLEN1LELAT52 535 (+) AGAAA S000245							ARR1AT 579 (+) NGATT S000454							TATCCACHVAL21 524 (+) TATCCAC S000416
	POLASIG1 563 (-) AATAAA S000080							TAAAGSTKST1 497 (+) TAAAG S000387							TATABOX2 539 (-) TATAAAT S000109							WBBOXPCWRKY1 588 (+) TTTGACY S000310							GATABOX 532 (+) GATA S000039
	PYRIMIDINEBOXOSRAMY1A 573 (+) CCTTTT S000259							DOFCOREZM 498 (+) AAAG S000265							SP8BFIBSP8BIB 544 (+) TACTATT S000184							ELRECOREPCRP1 589 (+) TTGACC S000142							SP8BFIBSP8BIB 539 (+) TACTATT S000184
	-300ELEMENT 574 (-) TGHAAARK S000122							CACTFTPPCA1 503 (-) YACT S000449							CACTFTPPCA1 544 (+) YACT S000449							WBOXATNPR1 589 (+) TTGAC S000390							CACTFTPPCA1 539 (+) YACT S000449
	DOFCOREZM 574 (-) AAAG S000265							CURECORECR 504 (-) GTAC S000493							DOFCOREZM 553 (-) AAAG S000265							WRKY71OS 590 (+) TGAC S000447							POLLEN1LELAT52 544 (-) AGAAA S000245
	EBOXBNNAPA 580 (-) CANNTG S000144							CURECORECR 504 (+) GTAC S000493							POLLEN1LELAT52 554 (-) AGAAA S000245							WBOXNTERF3 590 (+) TGACY S000457							EECCRCAH1 552 (-) GANTTNC S000494
	MYCCONSENSUSAT 580 (-) CANNTG S000407							CACTFTPPCA1 512 (+) YACT S000449							DOFCOREZM 557 (-) AAAG S000265							CCAATBOX1 594 (+) CCAAT S000030							E2FCONSENSUS 566 (-) WTTSSCSS S000476
	EBOXBNNAPA 580 (+) CANNTG S000144							PREATPRODH 513 (+) ACTCAT S000450							GT1CONSENSUS 559 (-) GRWAAW S000198							CAATBOX1 595 (+) CAAT S000028							PYRIMIDINEBOXOSRAMY1A 572 (-) CCTTTT S000259
	RAV1BAT 580 (+) CACCTG S000315							WBOXNTERF3 522 (-) TGACY S000457							GT1GMSCAM4 559 (-) GAAAAA S000453							CACTFTPPCA1 604 (-) YACT S000449							DOFCOREZM 573 (+) AAAG S000265
	MYCCONSENSUSAT 580 (+) CANNTG S000407							WBOXNTCHN48 522 (-) CTGACY S000508							POLLEN1LELAT52 561 (-) AGAAA S000245							LTRE1HVBLT49 616 (+) CCGAAA S000250							QELEMENTZMZM13 585 (+) AGGTCA S000254
	TATAPVTRNALEU 590 (-) TTTATATA S000340							WRKY71OS 523 (-) TGAC S000447							GTGANTG10 565 (-) GTGA S000378							LECPLEACS2 628 (+) TAAAATAT S000465							WBOXNTERF3 586 (-) TGACY S000457
	TATABOX4 590 (+) TATATAA S000111							POLLEN1LELAT52 531 (+) AGAAA S000245							GT1CONSENSUS 569 (-) GRWAAW S000198							ROOTMOTIFTAPOX1 631 (-) ATATT S000098							WBOXNTCHN48 586 (-) CTGACY S000508
	MARTBOX 595 (-) TTWTWTTWTT S000067							GT1CONSENSUS 532 (+) GRWAAW S000198							GT1CONSENSUS 570 (-) GRWAAW S000198							ROOTMOTIFTAPOX1 632 (+) ATATT S000098							WRKY71OS 587 (-) TGAC S000447
	MARTBOX 596 (-) TTWTWTTWTT S000067							GT1GMSCAM4 532 (+) GAAAAA S000453							CACTFTPPCA1 575 (+) YACT S000449							GTGANTG10 637 (-) GTGA S000378							ARR1AT 596 (+) NGATT S000454
	MARTBOX 597 (-) TTWTWTTWTT S000067							CAATBOX1 537 (-) CAAT S000028							TATABOX5 584 (-) TTATTT S000203							POLASIG3 641 (-) AATAAT S000088							GTGANTG10 600 (-) GTGA S000378
	MARTBOX 598 (-) TTWTWTTWTT S000067							ARR1AT 539 (+) NGATT S000454							POLASIG1 585 (+) AATAAA S000080							MARTBOX 642 (+) TTWTWTTWTT S000067							DOFCOREZM 611 (-) AAAG S000265
	MARTBOX 599 (-) TTWTWTTWTT S000067							EECCRCAH1 547 (+) GANTTNC S000494							TAAAGSTKST1 587 (+) TAAAG S000387							TATABOX5 642 (+) TTATTT S000203							TAAAGSTKST1 611 (-) TAAAG S000387
	MARTBOX 600 (-) TTWTWTTWTT S000067							GT1CONSENSUS 549 (-) GRWAAW S000198							DOFCOREZM 588 (+) AAAG S000265							MARTBOX 645 (+) TTWTWTTWTT S000067							ARR1AT 615 (-) NGATT S000454
	MARTBOX 601 (-) TTWTWTTWTT S000067							-300CORE 557 (+) TGTAAAG S000001							GT1CONSENSUS 592 (+) GRWAAW S000198							MARTBOX 648 (+) TTWTWTTWTT S000067							NODCON1GM 616 (-) AAAGAT S000461
	MARTBOX 602 (-) TTWTWTTWTT S000067							-300ELEMENT 557 (+) TGHAAARK S000122							GT1CONSENSUS 593 (+) GRWAAW S000198							POLASIG1 649 (-) AATAAA S000080							OSE1ROOTNODULE 616 (-) AAAGAT S000467
	MARTBOX 603 (-) TTWTWTTWTT S000067							EMHVCHORD 557 (+) TGTAAAGT S000452							GT1GMSCAM4 593 (+) GAAAAA S000453							POLASIG3 652 (-) AATAAT S000088							DOFCOREZM 618 (-) AAAG S000265
	MARTBOX 604 (-) TTWTWTTWTT S000067							NTBBF1ARROLB 559 (-) ACTTTA S000273							DOFCOREZM 596 (+) AAAG S000265							TATABOX5 653 (+) TTATTT S000203							DOFCOREZM 632 (-) AAAG S000265
	MYB1AT 611 (+) WAACCA S000408							TAAAGSTKST1 559 (+) TAAAG S000387							NODCON2GM 597 (-) CTCTT S000462							SEF4MOTIFGM7S 655 (+) RTTTTTR S000103							TATCCAOSAMY 635 (-) TATCCA S000403
	ARR1AT 618 (-) NGATT S000454							DOFCOREZM 560 (+) AAAG S000265							OSE2ROOTNODULE 597 (-) CTCTT S000468							ARR1AT 670 (-) NGATT S000454							MYBST1 636 (+) GGATA S000180
	CAATBOX1 626 (-) CAAT S000028							CACTFTPPCA1 562 (-) YACT S000449							CACTFTPPCA1 600 (-) YACT S000449							ARR1AT 673 (+) NGATT S000454							GATABOX 637 (+) GATA S000039
	ARR1AT 630 (+) NGATT S000454							PREATPRODH 565 (-) ACTCAT S000450							GTGANTG10 601 (+) GTGA S000378							GATABOX 679 (-) GATA S000039							GATABOX 639 (-) GATA S000039
	CAATBOX1 643 (+) CAAT S000028							SORLIP5AT 567 (+) GAGTGAG S000486							ARR1AT 602 (+) NGATT S000454							ARR1AT 684 (-) NGATT S000454							GATABOX 644 (-) GATA S000039
	CACTFTPPCA1 647 (-) YACT S000449							CACTFTPPCA1 568 (-) YACT S000449							DOFCOREZM 609 (+) AAAG S000265							RBCSCONSENSUS 684 (+) AATCCAA S000127							NODCON2GM 655 (+) CTCTT S000462
	BIHD1OS 655 (-) TGTCA S000498							GTGANTG10 569 (+) GTGA S000378							POLLEN1LELAT52 611 (+) AGAAA S000245							CAREOSREP1 688 (+) CAACTC S000421							OSE2ROOTNODULE 655 (+) CTCTT S000468
	WRKY71OS 655 (+) TGAC S000447							DOFCOREZM 580 (-) AAAG S000265							ANAERO1CONSENSUS 614 (+) AAACAAA S000477							CARGATCONSENSUS 693 (-) CCWWWWWWGG S000404							DOFCOREZM 657 (-) AAAG S000265
	DOFCOREZM 667 (-) AAAG S000265							POLLEN1LELAT52 581 (-) AGAAA S000245							DOFCOREZM 618 (+) AAAG S000265							PYRIMIDINEBOXOSRAMY1A 693 (+) CCTTTT S000259							TAAAGSTKST1 657 (-) TAAAG S000387
	TATABOX4 673 (+) TATATAA S000111							CACTFTPPCA1 589 (-) YACT S000449							DOFCOREZM 624 (+) AAAG S000265							CARGATCONSENSUS 693 (+) CCWWWWWWGG S000404							POLASIG2 658 (-) AATTAAA S000081
	ARR1AT 678 (-) NGATT S000454							SEF4MOTIFGM7S 591 (-) RTTTTTR S000103							SEF4MOTIFGM7S 637 (-) RTTTTTR S000103							DOFCOREZM 694 (-) AAAG S000265							POLLEN1LELAT52 673 (-) AGAAA S000245
	PYRIMIDINEBOXOSRAMY1A 681 (+) CCTTTT S000259							SORLIP5AT 602 (-) GAGTGAG S000486							ROOTMOTIFTAPOX1 641 (-) ATATT S000098							GT1CORE 701 (+) GGTTAA S000125							DOFCOREZM 687 (-) AAAG S000265
	DOFCOREZM 682 (-) AAAG S000265							INRNTPSADB 602 (+) YTCANTYY S000395							GATABOX 656 (+) GATA S000039							L1BOXATPDF1 704 (+) TAAATGYA S000386							TAAAGSTKST1 687 (-) TAAAG S000387
	GT1CONSENSUS 687 (-) GRWAAW S000198							GTGANTG10 603 (-) GTGA S000378							GT1CONSENSUS 656 (+) GRWAAW S000198							DOFCOREZM 723 (-) AAAG S000265							CACTFTPPCA1 695 (+) YACT S000449
	GT1GMSCAM4 687 (-) GAAAAA S000453							CACTFTPPCA1 604 (+) YACT S000449							IBOXCORE 656 (+) GATAA S000199							POLLEN1LELAT52 725 (-) AGAAA S000245							CACTFTPPCA1 699 (-) YACT S000449
	POLLEN1LELAT52 689 (-) AGAAA S000245							CACTFTPPCA1 617 (-) YACT S000449							GATABOX 666 (+) GATA S000039							CAATBOX1 740 (-) CAAT S000028							CURECORECR 700 (-) GTAC S000493
	DOFCOREZM 695 (-) AAAG S000265							PYRIMIDINEBOXOSRAMY1A 620 (-) CCTTTT S000259							ROOTMOTIFTAPOX1 667 (+) ATATT S000098							CCAATBOX1 740 (-) CCAAT S000030							CURECORECR 700 (+) GTAC S000493
	TAAAGSTKST1 695 (-) TAAAG S000387							DOFCOREZM 621 (+) AAAG S000265							CACTFTPPCA1 678 (-) YACT S000449							WUSATAg 748 (+) TTAATGG S000433							CACTFTPPCA1 701 (+) YACT S000449
	CARGCW8GAT 712 (-) CWWWWWWWWG S000431							BIHD1OS 629 (-) TGTCA S000498							ROOTMOTIFTAPOX1 687 (+) ATATT S000098							SV40COREENHAN 754 (+) GTGGWWHG S000123							DOFCOREZM 727 (-) AAAG S000265
	CARGCW8GAT 712 (+) CWWWWWWWWG S000431							WRKY71OS 629 (+) TGAC S000447							TAAAGSTKST1 703 (+) TAAAG S000387							DOFCOREZM 758 (+) AAAG S000265							GT1CONSENSUS 728 (-) GRWAAW S000198
	TATABOX2 713 (-) TATAAAT S000109							RYREPEATLEGUMINBOX 641 (+) CATGCAY S000100							DOFCOREZM 704 (+) AAAG S000265							CACTFTPPCA1 760 (-) YACT S000449							GT1GMSCAM4 728 (-) GAAAAA S000453
	-300ELEMENT 726 (-) TGHAAARK S000122							RYREPEATBNNAPA 641 (+) CATGCA S000264							CACTFTPPCA1 715 (-) YACT S000449							SEBFCONSSTPR10A 761 (-) YTGTCWC S000391							POLLEN1LELAT52 730 (-) AGAAA S000245
	DOFCOREZM 726 (-) AAAG S000265							CAATBOX1 647 (+) CAAT S000028							SEF4MOTIFGM7S 721 (+) RTTTTTR S000103							GTGANTG10 761 (+) GTGA S000378							NODCON2GM 735 (+) CTCTT S000462
	GT1CONSENSUS 727 (-) GRWAAW S000198							AMYBOX2 649 (-) TATCCAT S000021							TATABOX2 726 (+) TATAAAT S000109							BIHD1OS 762 (-) TGTCA S000498							OSE2ROOTNODULE 735 (+) CTCTT S000468
	GT1GMSCAM4 727 (-) GAAAAA S000453							TATCCAYMOTIFOSRAMY3D 649 (-) TATCCAY S000256							TATABOX5 729 (-) TTATTT S000203							WRKY71OS 762 (+) TGAC S000447							DOFCOREZM 737 (-) AAAG S000265
	ARR1AT 737 (-) NGATT S000454							TATCCAOSAMY 650 (-) TATCCA S000403							MARTBOX 730 (-) TTWTWTTWTT S000067							SEF3MOTIFGM 766 (+) AACCCA S000115							ARR1AT 740 (+) NGATT S000454
	NODCON1GM 738 (-) AAAGAT S000461							MYBST1 651 (+) GGATA S000180							POLASIG3 730 (+) AATAAT S000088							BIHD1OS 777 (+) TGTCA S000498							GT1CONSENSUS 743 (-) GRWAAW S000198
	OSE1ROOTNODULE 738 (-) AAAGAT S000467							GATABOX 652 (+) GATA S000039							MARTBOX 733 (-) TTWTWTTWTT S000067							WRKY71OS 778 (-) TGAC S000447							GT1GMSCAM4 743 (-) GAAAAA S000453
	-300CORE 740 (-) TGTAAAG S000001							CAATBOX1 671 (+) CAAT S000028							POLASIG1 733 (+) AATAAA S000080							CCAATBOX1 788 (+) CCAAT S000030							POLLEN1LELAT52 745 (-) AGAAA S000245
	DOFCOREZM 740 (-) AAAG S000265							POLASIG3 672 (+) AATAAT S000088							POLASIG3 742 (-) AATAAT S000088							EBOXBNNAPA 789 (-) CANNTG S000144							DOFCOREZM 748 (-) AAAG S000265
	TAAAGSTKST1 740 (-) TAAAG S000387							AACACOREOSGLUB1 681 (-) AACAAAC S000353							TATABOX5 743 (+) TTATTT S000203							MYCCONSENSUSAT 789 (-) CANNTG S000407							TATABOXOSPAL 752 (-) TATTTAA S000400
	NAPINMOTIFBN 743 (+) TACACAT S000070							ANAERO1CONSENSUS 682 (-) AAACAAA S000477							CACTFTPPCA1 758 (+) YACT S000449							CAATBOX1 789 (+) CAAT S000028							TATABOX5 754 (-) TTATTT S000203
	TATABOX4 749 (+) TATATAA S000111							DOFCOREZM 693 (+) AAAG S000265							GATABOX 771 (-) GATA S000039							EBOXBNNAPA 789 (+) CANNTG S000144							POLASIG1 755 (+) AATAAA S000080
	CACTFTPPCA1 759 (-) YACT S000449							POLLEN1LELAT52 695 (+) AGAAA S000245							POLLEN1LELAT52 777 (+) AGAAA S000245							MYCCONSENSUSAT 789 (+) CANNTG S000407							CAATBOX1 763 (-) CAAT S000028
	ARR1AT 769 (-) NGATT S000454							TATABOX5 697 (-) TTATTT S000203							GATABOX 796 (+) GATA S000039							CAATBOX1 791 (-) CAAT S000028							ARR1AT 771 (+) NGATT S000454
	CACTFTPPCA1 775 (+) YACT S000449							POLASIG1 698 (+) AATAAA S000080							GT1CONSENSUS 796 (+) GRWAAW S000198							P1BS 794 (-) GNATATNC S000459							ABRERATCAL 779 (-) MACGYGB S000507
	CAATBOX1 779 (-) CAAT S000028							DOFCOREZM 702 (+) AAAG S000265							IBOXCORE 796 (+) GATAA S000199							P1BS 794 (+) GNATATNC S000459							DPBFCOREDCDC3 779 (+) ACACNNG S000292
	SORLIP1AT 788 (+) GCCAC S000482							POLLEN1LELAT52 704 (+) AGAAA S000245							ROOTMOTIFTAPOX1 800 (-) ATATT S000098							GATABOX 797 (-) GATA S000039							CACGTGMOTIF 780 (-) CACGTG S000042
	BIHD1OS 815 (+) TGTCA S000498							DOFCOREZM 707 (+) AAAG S000265							ROOTMOTIFTAPOX1 801 (+) ATATT S000098							MYBST1 797 (-) GGATA S000180							EBOXBNNAPA 780 (-) CANNTG S000144
	WRKY71OS 816 (-) TGAC S000447							POLLEN1LELAT52 709 (+) AGAAA S000245							RHERPATEXPA7 819 (-) KCACGW S000512							TATCCAOSAMY 797 (+) TATCCA S000403							DPBFCOREDCDC3 780 (-) ACACNNG S000292
	REALPHALGLHCB21 822 (-) AACCAA S000362							DOFCOREZM 719 (+) AAAG S000265							DOFCOREZM 824 (-) AAAG S000265							ARR1AT 804 (-) NGATT S000454							MYCCONSENSUSAT 780 (-) CANNTG S000407
	MYB1AT 823 (-) WAACCA S000408							NODCON2GM 720 (-) CTCTT S000462							DOFCOREZM 836 (-) AAAG S000265							GT1CONSENSUS 816 (+) GRWAAW S000198							ABRELATERD1 780 (-) ACGTG S000414
	GATABOX 843 (+) GATA S000039							OSE2ROOTNODULE 720 (-) CTCTT S000468							DOFCOREZM 863 (+) AAAG S000265							LTRECOREATCOR15 825 (-) CCGAC S000153							CACGTGMOTIF 780 (+) CACGTG S000042
	GATABOX 855 (+) GATA S000039							POLLEN1LELAT52 723 (+) AGAAA S000245							WBOXHVISO1 865 (-) TGACT S000442							DRECRTCOREAT 825 (-) RCCGAC S000418							EBOXBNNAPA 780 (+) CANNTG S000144
	POLLEN1LELAT52 866 (-) AGAAA S000245							DOFCOREZM 725 (+) AAAG S000265							WBOXNTERF3 865 (-) TGACY S000457							CBFHV 825 (-) RYCGAC S000497							MYCCONSENSUSAT 780 (+) CANNTG S000407
	CPBCSPOR 869 (-) TATTAG S000491							GATABOX 732 (+) GATA S000039							WBOXNTCHN48 865 (-) CTGACY S000508							CACTFTPPCA1 839 (+) YACT S000449							ABRERATCAL 780 (+) MACGYGB S000507
	SP8BFIBSP8BIB 871 (-) TACTATT S000184							NODCON2GM 740 (+) CTCTT S000462							WRKY71OS 866 (-) TGAC S000447							WUSATAg 844 (-) TTAATGG S000433							ACGTATERD1 781 (-) ACGT S000415
	CACTFTPPCA1 874 (-) YACT S000449							OSE2ROOTNODULE 740 (+) CTCTT S000468							POLLEN1LELAT52 869 (+) AGAAA S000245							SEF4MOTIFGM7S 848 (-) RTTTTTR S000103							ABRELATERD1 781 (+) ACGTG S000414
	EECCRCAH1 875 (-) GANTTNC S000494							NODCON2GM 771 (+) CTCTT S000462							DOFCOREZM 871 (+) AAAG S000265							TATABOX3 853 (-) TATTAAT S000110							ACGTATERD1 781 (+) ACGT S000415
	ARR1AT 878 (-) NGATT S000454							OSE2ROOTNODULE 771 (+) CTCTT S000468							CACTFTPPCA1 878 (+) YACT S000449							HDZIP2ATATHB2 855 (+) TAATMATTA S000373							CURECORECR 785 (-) GTAC S000493
	BOXIINTPATPB 882 (-) ATAGAA S000296							CARGCW8GAT 782 (-) CWWWWWWWWG S000431							ASF1MOTIFCAMV 895 (+) TGACG S000024							POLASIG3 856 (+) AATAAT S000088							CURECORECR 785 (+) GTAC S000493
	DOFCOREZM 891 (+) AAAG S000265							CAATBOX1 782 (+) CAAT S000028							WRKY71OS 895 (+) TGAC S000447							CACTFTPPCA1 862 (+) YACT S000449							SP8BFIBSP8BIB 786 (+) TACTATT S000184
	NODCON1GM 891 (+) AAAGAT S000461							CARGCW8GAT 782 (+) CWWWWWWWWG S000431							WBOXHVISO1 914 (+) TGACT S000442							DOFCOREZM 864 (-) AAAG S000265							CACTFTPPCA1 786 (+) YACT S000449
	OSE1ROOTNODULE 891 (+) AAAGAT S000467							POLASIG2 783 (+) AATTAAA S000081							WRKY71OS 914 (+) TGAC S000447							MARTBOX 871 (+) TTWTWTTWTT S000067							CAATBOX1 790 (-) CAAT S000028
	ARR1AT 893 (+) NGATT S000454							GTGANTG10 793 (-) GTGA S000378							WBOXNTERF3 914 (+) TGACY S000457							MARTBOX 872 (+) TTWTWTTWTT S000067							ARR1AT 794 (-) NGATT S000454
	POLASIG3 895 (-) AATAAT S000088							CACTFTPPCA1 794 (+) YACT S000449							POLLEN1LELAT52 930 (+) AGAAA S000245							MARTBOX 873 (+) TTWTWTTWTT S000067							INRNTPSADB 798 (-) YTCANTYY S000395
	CACTFTPPCA1 900 (+) YACT S000449							L1BOXATPDF1 797 (-) TAAATGYA S000386							DOFCOREZM 932 (+) AAAG S000265							MARTBOX 874 (+) TTWTWTTWTT S000067							ARR1AT 798 (+) NGATT S000454
	POLLEN1LELAT52 904 (+) AGAAA S000245							CACTFTPPCA1 803 (+) YACT S000449							NODCON2GM 933 (-) CTCTT S000462							MARTBOX 875 (+) TTWTWTTWTT S000067							CAATBOX1 800 (-) CAAT S000028
	DOFCOREZM 914 (+) AAAG S000265							DOFCOREZM 805 (-) AAAG S000265							OSE2ROOTNODULE 933 (-) CTCTT S000468							MARTBOX 876 (+) TTWTWTTWTT S000067							REALPHALGLHCB21 804 (+) AACCAA S000362
	WUSATAg 918 (+) TTAATGG S000433							GTGANTG10 817 (+) GTGA S000378							ACGTTBOX 957 (-) AACGTT S000132							MARTBOX 877 (+) TTWTWTTWTT S000067							RAV1AAT 807 (+) CAACA S000314
	ARR1AT 925 (+) NGATT S000454							SORLIP1AT 821 (+) GCCAC S000482							ACGTTBOX 957 (+) AACGTT S000132							MARTBOX 878 (+) TTWTWTTWTT S000067							EBOXBNNAPA 815 (-) CANNTG S000144
	EECCRCAH1 926 (+) GANTTNC S000494							CARGATCONSENSUS 828 (-) CCWWWWWWGG S000404							ACGTATERD1 958 (-) ACGT S000415							PYRIMIDINEBOXHVEPB1 882 (+) TTTTTTCC S000298							MYCCONSENSUSAT 815 (-) CANNTG S000407
	GT1CONSENSUS 927 (-) GRWAAW S000198							CARGATCONSENSUS 828 (+) CCWWWWWWGG S000404							ACGTATERD1 958 (+) ACGT S000415							GT1CONSENSUS 883 (-) GRWAAW S000198							CAATBOX1 815 (+) CAAT S000028
	LTRE1HVBLT49 929 (-) CCGAAA S000250							TAAAGSTKST1 832 (+) TAAAG S000387							CAATBOX1 963 (-) CAAT S000028							GT1GMSCAM4 883 (-) GAAAAA S000453							EBOXBNNAPA 815 (+) CANNTG S000144
	ARR1AT 936 (+) NGATT S000454							DOFCOREZM 833 (+) AAAG S000265							WBOXHVISO1 976 (-) TGACT S000442							GT1CONSENSUS 884 (-) GRWAAW S000198							MYCCONSENSUSAT 815 (+) CANNTG S000407
	CAATBOX1 938 (-) CAAT S000028							TBOXATGAPB 849 (+) ACTTTG S000383							WBOXNTERF3 976 (-) TGACY S000457							DOFCOREZM 892 (+) AAAG S000265							CAATBOX1 817 (-) CAAT S000028
	CURECORECR 941 (-) GTAC S000493							DOFCOREZM 850 (-) AAAG S000265							WRKY71OS 977 (-) TGAC S000447							GT1CONSENSUS 895 (+) GRWAAW S000198							CCAATBOX1 817 (-) CCAAT S000030
	CURECORECR 941 (+) GTAC S000493							GTGANTG10 854 (+) GTGA S000378							GTGANTG10 978 (-) GTGA S000378							DOFCOREZM 904 (+) AAAG S000265							CPBCSPOR 823 (-) TATTAG S000491
	CACTFTPPCA1 942 (+) YACT S000449							GATABOX 856 (+) GATA S000039							CACTFTPPCA1 981 (+) YACT S000449							GATABOX 912 (+) GATA S000039							GAREAT 827 (+) TAACAAR S000439
	INTRONUPPER 943 (-) MAGGTAAGT S000085							CACTFTPPCA1 859 (-) YACT S000449							NODCON2GM 987 (+) CTCTT S000462							CACTFTPPCA1 918 (+) YACT S000449							WBOXHVISO1 832 (-) TGACT S000442
	MYBCORE 949 (+) CNGTTR S000176							GTGANTG10 860 (+) GTGA S000378							OSE2ROOTNODULE 987 (+) CTCTT S000468							ARR1AT 923 (-) NGATT S000454							WBOXNTERF3 832 (-) TGACY S000457
	CACTFTPPCA1 965 (-) YACT S000449							EBOXBNNAPA 892 (-) CANNTG S000144							TATABOX5 990 (+) TTATTT S000203							NODCON1GM 924 (-) AAAGAT S000461							WBOXNTCHN48 832 (-) CTGACY S000508
	GATABOX 967 (-) GATA S000039							MYCCONSENSUSAT 892 (-) CANNTG S000407							WBOXATNPR1 994 (+) TTGAC S000390							OSE1ROOTNODULE 924 (-) AAAGAT S000467							WRKY71OS 833 (-) TGAC S000447
	CACTFTPPCA1 974 (+) YACT S000449							EBOXBNNAPA 892 (+) CANNTG S000144							BIHD1OS 995 (-) TGTCA S000498							DOFCOREZM 926 (-) AAAG S000265							PREATPRODH 843 (-) ACTCAT S000450
	CAATBOX1 982 (+) CAAT S000028							MYCCONSENSUSAT 892 (+) CANNTG S000407							WRKY71OS 995 (+) TGAC S000447							CAATBOX1 936 (+) CAAT S000028							CACTFTPPCA1 846 (-) YACT S000449
	-300ELEMENT 985 (+) TGHAAARK S000122							MYBCORE 895 (+) CNGTTR S000176							EBOXBNNAPA 998 (-) CANNTG S000144							CACTFTPPCA1 942 (-) YACT S000449							GT1CONSENSUS 849 (-) GRWAAW S000198
	GT1CONSENSUS 986 (+) GRWAAW S000198							RAV1AAT 896 (-) CAACA S000314							MYCCONSENSUSAT 998 (-) CANNTG S000407							DOFCOREZM 952 (+) AAAG S000265							POLLEN1LELAT52 851 (-) AGAAA S000245
	GT1GMSCAM4 986 (+) GAAAAA S000453							WBOXATNPR1 898 (+) TTGAC S000390							EBOXBNNAPA 998 (+) CANNTG S000144							POLLEN1LELAT52 954 (+) AGAAA S000245							DOFCOREZM 854 (-) AAAG S000265
	DOFCOREZM 989 (+) AAAG S000265							WBOXHVISO1 899 (+) TGACT S000442							MYCCONSENSUSAT 998 (+) CANNTG S000407							DOFCOREZM 957 (+) AAAG S000265							TAAAGSTKST1 854 (-) TAAAG S000387
	ROOTMOTIFTAPOX1 995 (+) ATATT S000098							WRKY71OS 899 (+) TGAC S000447							BIHD1OS 1002 (-) TGTCA S000498							POLLEN1LELAT52 959 (+) AGAAA S000245							ARR1AT 859 (+) NGATT S000454
	GT1CONSENSUS 997 (-) GRWAAW S000198							WBOXNTERF3 899 (+) TGACY S000457							WRKY71OS 1002 (+) TGAC S000447							DOFCOREZM 962 (+) AAAG S000265							GT1CONSENSUS 870 (-) GRWAAW S000198
	CCAATBOX1 1001 (+) CCAAT S000030							GATABOX 921 (-) GATA S000039							TATABOX4 1012 (+) TATATAA S000111							POLLEN1LELAT52 964 (+) AGAAA S000245							IBOXCORE 871 (-) GATAA S000199
	CAATBOX1 1002 (+) CAAT S000028							MYBST1 921 (-) GGATA S000180							CACTFTPPCA1 1020 (+) YACT S000449							GT1CONSENSUS 965 (+) GRWAAW S000198							GATABOX 872 (-) GATA S000039
	ACGTABOX 1010 (-) TACGTA S000130							AMYBOX2 921 (+) TATCCAT S000021							CACTFTPPCA1 1026 (+) YACT S000449							GT1GMSCAM4 965 (+) GAAAAA S000453							ARR1AT 877 (-) NGATT S000454
	ACGTABOX 1010 (+) TACGTA S000130							TATCCAYMOTIFOSRAMY3D 921 (+) TATCCAY S000256							PREATPRODH 1027 (+) ACTCAT S000450							CAATBOX1 970 (-) CAAT S000028							NODCON1GM 878 (-) AAAGAT S000461
	ACGTATERD1 1011 (-) ACGT S000415							TATCCAOSAMY 921 (+) TATCCA S000403							CARGCW8GAT 1040 (-) CWWWWWWWWG S000431							CCAATBOX1 970 (-) CCAAT S000030							OSE1ROOTNODULE 878 (-) AAAGAT S000467
	ACGTATERD1 1011 (+) ACGT S000415							WBBOXPCWRKY1 930 (+) TTTGACY S000310							CPBCSPOR 1040 (-) TATTAG S000491							SEF4MOTIFGM7S 976 (-) RTTTTTR S000103							DOFCOREZM 880 (-) AAAG S000265
	GATABOX 1014 (-) GATA S000039							WBOXATNPR1 931 (+) TTGAC S000390							CARGCW8GAT 1040 (+) CWWWWWWWWG S000431							WBOXHVISO1 988 (-) TGACT S000442							TAAAGSTKST1 880 (-) TAAAG S000387
	GT1CONSENSUS 1019 (-) GRWAAW S000198							WBOXHVISO1 932 (+) TGACT S000442							POLASIG3 1042 (+) AATAAT S000088							WBOXNTERF3 988 (-) TGACY S000457							CAATBOX1 892 (-) CAAT S000028
	IBOXCORE 1020 (-) GATAA S000199							WRKY71OS 932 (+) TGAC S000447							CACTFTPPCA1 1053 (+) YACT S000449							WRKY71OS 989 (-) TGAC S000447							CCAATBOX1 892 (-) CCAAT S000030
	GATABOX 1021 (-) GATA S000039							WBOXNTERF3 932 (+) TGACY S000457							MYB2AT 1063 (-) TAACTG S000177							GATABOX 998 (+) GATA S000039							RBCSCONSENSUS 893 (-) AATCCAA S000127
	DOFCOREZM 1035 (+) AAAG S000265							TBOXATGAPB 934 (+) ACTTTG S000383							MYB2CONSENSUSAT 1063 (-) YAACKG S000409							ARR1AT 1003 (-) NGATT S000454							ARR1AT 895 (+) NGATT S000454
	DOFCOREZM 1045 (+) AAAG S000265							DOFCOREZM 935 (-) AAAG S000265							MYBCORE 1063 (+) CNGTTR S000176							GT1CONSENSUS 1008 (+) GRWAAW S000198							TATABOX3 897 (-) TATTAAT S000110
	RAV1AAT 1061 (+) CAACA S000314							ANAERO1CONSENSUS 936 (-) AAACAAA S000477							ARR1AT 1071 (-) NGATT S000454							ARR1AT 1017 (+) NGATT S000454							POLASIG3 900 (+) AATAAT S000088
	DOFCOREZM 1065 (+) AAAG S000265							POLASIG1 941 (-) AATAAA S000080							INRNTPSADB 1091 (+) YTCANTYY S000395							WBOXNTERF3 1025 (-) TGACY S000457							POLLEN1LELAT52 905 (-) AGAAA S000245
	NODCON2GM 1066 (-) CTCTT S000462							ARR1AT 950 (-) NGATT S000454							POLLEN1LELAT52 1095 (-) AGAAA S000245							WBOXNTCHN48 1025 (-) CTGACY S000508							SURECOREATSULTR11 924 (+) GAGAC S000499
	OSE2ROOTNODULE 1066 (-) CTCTT S000468							TATABOX5 966 (-) TTATTT S000203							DOFCOREZM 1098 (-) AAAG S000265							WRKY71OS 1026 (-) TGAC S000447							WBOXATNPR1 929 (+) TTGAC S000390
	ARFAT 1068 (-) TGTCTC S000270							POLASIG1 967 (+) AATAAA S000080							TAAAGSTKST1 1098 (-) TAAAG S000387							CACTFTPPCA1 1029 (-) YACT S000449							WBOXHVISO1 930 (+) TGACT S000442
	SEBFCONSSTPR10A 1068 (-) YTGTCWC S000391							LECPLEACS2 969 (+) TAAAATAT S000465							POLASIG1 1099 (-) AATAAA S000080							POLLEN1LELAT52 1038 (-) AGAAA S000245							WRKY71OS 930 (+) TGAC S000447
	SURECOREATSULTR11 1068 (+) GAGAC S000499							ROOTMOTIFTAPOX1 972 (-) ATATT S000098							TATABOX5 1100 (+) TTATTT S000203							WBOXNTCHN48 1041 (+) CTGACY S000508							WBOXNTERF3 930 (+) TGACY S000457
	DOFCOREZM 1079 (-) AAAG S000265							LECPLEACS2 973 (-) TAAAATAT S000465							CACTFTPPCA1 1105 (+) YACT S000449							WBOXHVISO1 1042 (+) TGACT S000442							ROOTMOTIFTAPOX1 938 (+) ATATT S000098
	TATABOX5 1087 (+) TTATTT S000203							ROOTMOTIFTAPOX1 973 (+) ATATT S000098							PYRIMIDINEBOXOSRAMY1A 1111 (+) CCTTTT S000259							WRKY71OS 1042 (+) TGAC S000447							-10PEHVPSBD 939 (+) TATTCT S000392
	GT1CONSENSUS 1101 (+) GRWAAW S000198							CAATBOX1 990 (-) CAAT S000028							DOFCOREZM 1112 (-) AAAG S000265							WBOXNTERF3 1042 (+) TGACY S000457							NODCON2GM 943 (+) CTCTT S000462
	DOFCOREZM 1104 (+) AAAG S000265							DPBFCOREDCDC3 995 (-) ACACNNG S000292							DPBFCOREDCDC3 1119 (-) ACACNNG S000292							TBOXATGAPB 1044 (+) ACTTTG S000383							OSE2ROOTNODULE 943 (+) CTCTT S000468
	POLLEN1LELAT52 1106 (+) AGAAA S000245							CACTFTPPCA1 997 (-) YACT S000449							CACTFTPPCA1 1121 (-) YACT S000449							DOFCOREZM 1045 (-) AAAG S000265							DOFCOREZM 945 (-) AAAG S000265
	PYRIMIDINEBOXOSRAMY1A 1108 (-) CCTTTT S000259							GATABOX 1006 (+) GATA S000039							RAV1AAT 1123 (-) CAACA S000314							CACTFTPPCA1 1051 (-) YACT S000449							POLLEN1LELAT52 947 (-) AGAAA S000245
	DOFCOREZM 1109 (+) AAAG S000265							GT1CONSENSUS 1006 (+) GRWAAW S000198							CAATBOX1 1137 (+) CAAT S000028							BOXLCOREDCPAL 1056 (+) ACCWWCC S000492							DOFCOREZM 950 (-) AAAG S000265
	WBOXHVISO1 1115 (-) TGACT S000442							IBOXCORE 1006 (+) GATAA S000199							CAATBOX1 1145 (+) CAAT S000028							MYBPZM 1057 (+) CCWACC S000179							POLLEN1LELAT52 952 (-) AGAAA S000245
	WBOXNTERF3 1115 (-) TGACY S000457							CACTFTPPCA1 1017 (+) YACT S000449							SEF3MOTIFGM 1148 (-) AACCCA S000115							HBOXCONSENSUSPVCHS 1057 (+) CCTACCNNNNNNNCT S000200							DOFCOREZM 955 (-) AAAG S000265
	WRKY71OS 1116 (-) TGAC S000447							SORLREP3AT 1023 (-) TGTATATAT S000488							GATABOX 1158 (+) GATA S000039							DOFCOREZM 1070 (-) AAAG S000265							POLLEN1LELAT52 956 (-) AGAAA S000245
	EBOXBNNAPA 1118 (-) CANNTG S000144							GCN4OSGLUB1 1032 (-) TGAGTCA S000277							IBOXCORE 1158 (+) GATAA S000199							TAAAGSTKST1 1070 (-) TAAAG S000387							GATABOX 968 (+) GATA S000039
	MYCCONSENSUSAT 1118 (-) CANNTG S000407							WBOXHVISO1 1032 (+) TGACT S000442							NODCON2GM 1171 (+) CTCTT S000462							GT1CORE 1072 (-) GGTTAA S000125							GT1CONSENSUS 968 (+) GRWAAW S000198
	EBOXBNNAPA 1118 (+) CANNTG S000144							WRKY71OS 1032 (+) TGAC S000447							OSE2ROOTNODULE 1171 (+) CTCTT S000468							CARGCW8GAT 1078 (-) CWWWWWWWWG S000431							IBOXCORE 968 (+) GATAA S000199
	MYCCONSENSUSAT 1118 (+) CANNTG S000407							WBOXNTERF3 1032 (+) TGACY S000457							DOFCOREZM 1173 (-) AAAG S000265							CARGCW8GAT 1078 (+) CWWWWWWWWG S000431							CAATBOX1 978 (-) CAAT S000028
	TBOXATGAPB 1144 (-) ACTTTG S000383							CAATBOX1 1037 (+) CAAT S000028							CACTFTPPCA1 1177 (+) YACT S000449							DOFCOREZM 1084 (+) AAAG S000265							L1BOXATPDF1 980 (-) TAAATGYA S000386
	DOFCOREZM 1145 (+) AAAG S000265							ARR1AT 1038 (-) NGATT S000454							-300ELEMENT 1178 (-) TGHAAARK S000122							ABRERATCAL 1094 (-) MACGYGB S000507							DOFCOREZM 989 (+) AAAG S000265
	CACTFTPPCA1 1147 (-) YACT S000449							GTGANTG10 1040 (-) GTGA S000378							DOFCOREZM 1179 (-) AAAG S000265							RHERPATEXPA7 1094 (+) KCACGW S000512							GATABOX 1003 (-) GATA S000039
	CAATBOX1 1160 (+) CAAT S000028							POLASIG3 1046 (-) AATAAT S000088							INRNTPSADB 1182 (+) YTCANTYY S000395							ABRELATERD1 1095 (-) ACGTG S000414							CAATBOX1 1006 (+) CAAT S000028
	EBOXBNNAPA 1169 (-) CANNTG S000144							CPBCSPOR 1048 (+) TATTAG S000491							CAATBOX1 1184 (+) CAAT S000028							T/GBOXATPIN2 1095 (-) AACGTG S000458							SITEIIATCYTC 1016 (-) TGGGCY S000474
	MYCCONSENSUSAT 1169 (-) CANNTG S000407							CACTFTPPCA1 1060 (-) YACT S000449							ARR1AT 1185 (-) NGATT S000454							ACGTATERD1 1096 (-) ACGT S000415							ARR1AT 1031 (+) NGATT S000454
	EBOXBNNAPA 1169 (+) CANNTG S000144							GTGANTG10 1061 (+) GTGA S000378							GATABOX 1200 (-) GATA S000039							ACGTATERD1 1096 (+) ACGT S000415							SEF4MOTIFGM7S 1035 (-) RTTTTTR S000103
	MYCCONSENSUSAT 1169 (+) CANNTG S000407							GATABOX 1070 (+) GATA S000039							POLASIG2 1213 (+) AATTAAA S000081							POLLEN1LELAT52 1105 (+) AGAAA S000245							ABRERATCAL 1039 (+) MACGYGB S000507
	CACTFTPPCA1 1171 (-) YACT S000449							IBOXCORE 1070 (+) GATAA S000199							MARTBOX 1217 (-) TTWTWTTWTT S000067							GT1CONSENSUS 1106 (+) GRWAAW S000198							CGCGBOXAT 1040 (-) VCGCGB S000501
	GTGANTG10 1172 (+) GTGA S000378							PREATPRODH 1074 (+) ACTCAT S000450							MARTBOX 1218 (-) TTWTWTTWTT S000067							INRNTPSADB 1120 (+) YTCANTYY S000395							CGCGBOXAT 1040 (+) VCGCGB S000501
	GATABOX 1174 (+) GATA S000039							ROOTMOTIFTAPOX1 1095 (-) ATATT S000098							MARTBOX 1219 (-) TTWTWTTWTT S000067							CAATBOX1 1122 (+) CAAT S000028							E2FCONSENSUS 1042 (-) WTTSSCSS S000476
	GATABOX 1176 (-) GATA S000039							ROOTMOTIFTAPOX1 1096 (+) ATATT S000098							MARTBOX 1220 (-) TTWTWTTWTT S000067							GTGANTG10 1126 (-) GTGA S000378							TATABOX4 1052 (+) TATATAA S000111
	ARR1AT 1184 (+) NGATT S000454							TATABOX5 1110 (-) TTATTT S000203							MARTBOX 1221 (-) TTWTWTTWTT S000067							EBOXBNNAPA 1127 (-) CANNTG S000144							HDZIP2ATATHB2 1060 (-) TAATMATTA S000373
	GT1CONSENSUS 1188 (-) GRWAAW S000198							MARTBOX 1111 (-) TTWTWTTWTT S000067							MARTBOX 1222 (-) TTWTWTTWTT S000067							MYCCONSENSUSAT 1127 (-) CANNTG S000407							POLASIG3 1062 (-) AATAAT S000088
	IBOXCORE 1189 (-) GATAA S000199							POLASIG1 1111 (+) AATAAA S000080							ANAERO1CONSENSUS 1229 (+) AAACAAA S000477							EBOXBNNAPA 1127 (+) CANNTG S000144							GT1CONSENSUS 1065 (-) GRWAAW S000198
	GATABOX 1190 (-) GATA S000039							TATABOX5 1115 (-) TTATTT S000203							AACACOREOSGLUB1 1230 (+) AACAAAC S000353							MYCCONSENSUSAT 1127 (+) CANNTG S000407							IBOXCORE 1066 (-) GATAA S000199
	AMYBOX1 1192 (-) TAACARA S000020							POLASIG3 1116 (+) AATAAT S000088							2SSEEDPROTBANAPA 1232 (+) CAAACAC S000143							CACTFTPPCA1 1127 (+) YACT S000449							GATABOX 1067 (-) GATA S000039
	GARE1OSREP1 1192 (-) TAACAGA S000419							DOFCOREZM 1123 (-) AAAG S000265							CANBNNAPA 1232 (+) CNAACAC S000148							WBOXATNPR1 1130 (+) TTGAC S000390							TATABOX5 1082 (-) TTATTT S000203
	MYBCORE 1193 (+) CNGTTR S000176							ACGTABOX 1148 (-) TACGTA S000130							CAATBOX1 1238 (+) CAAT S000028							WBOXHVISO1 1131 (+) TGACT S000442							POLASIG3 1083 (+) AATAAT S000088
	TATABOX5 1199 (-) TTATTT S000203							ACGTABOX 1148 (+) TACGTA S000130							POLLEN1LELAT52 1244 (+) AGAAA S000245							WRKY71OS 1131 (+) TGAC S000447							ARR1AT 1086 (-) NGATT S000454
	POLASIG1 1200 (+) AATAAA S000080							ACGTATERD1 1149 (-) ACGT S000415							DOFCOREZM 1247 (+) AAAG S000265							WBOXNTERF3 1131 (+) TGACY S000457							GATABOX 1092 (+) GATA S000039
	DOFCOREZM 1205 (+) AAAG S000265							ACGTATERD1 1149 (+) ACGT S000415							POLLEN1LELAT52 1260 (-) AGAAA S000245							SEBFCONSSTPR10A 1134 (+) YTGTCWC S000391							CACTFTPPCA1 1094 (+) YACT S000449
	NODCON1GM 1205 (+) AAAGAT S000461							ROOTMOTIFTAPOX1 1153 (-) ATATT S000098							POLLEN1LELAT52 1279 (+) AGAAA S000245							ARFAT 1135 (+) TGTCTC S000270							WBOXATNPR1 1101 (+) TTGAC S000390
	OSE1ROOTNODULE 1205 (+) AAAGAT S000467							TAAAGSTKST1 1157 (+) TAAAG S000387							ROOTMOTIFTAPOX1 1282 (-) ATATT S000098							SURECOREATSULTR11 1136 (-) GAGAC S000499							BIHD1OS 1102 (-) TGTCA S000498
	ARR1AT 1207 (+) NGATT S000454							DOFCOREZM 1158 (+) AAAG S000265							ROOTMOTIFTAPOX1 1283 (+) ATATT S000098							RAV1AAT 1141 (+) CAACA S000314							WRKY71OS 1102 (+) TGAC S000447
	CIACADIANLELHC 1208 (-) CAANNNNATC S000252							-10PEHVPSBD 1160 (-) TATTCT S000392							GT1CONSENSUS 1285 (-) GRWAAW S000198							MARTBOX 1148 (-) TTWTWTTWTT S000067							NTBBF1ARROLB 1107 (+) ACTTTA S000273
	EECCRCAH1 1208 (+) GANTTNC S000494							POLASIG3 1162 (+) AATAAT S000088							POLLEN1LELAT52 1287 (-) AGAAA S000245							MARTBOX 1149 (-) TTWTWTTWTT S000067							DOFCOREZM 1108 (-) AAAG S000265
	GT1CONSENSUS 1209 (-) GRWAAW S000198							ARR1AT 1165 (-) NGATT S000454							BOXIINTPATPB 1288 (-) ATAGAA S000296							MARTBOX 1150 (-) TTWTWTTWTT S000067							TAAAGSTKST1 1108 (-) TAAAG S000387
	POLLEN1LELAT52 1211 (-) AGAAA S000245							GT1CONSENSUS 1169 (-) GRWAAW S000198							1295 (+) TGHAAARK S000122							MARTBOX 1151 (-) TTWTWTTWTT S000067							CACTFTPPCA1 1111 (+) YACT S000449
	AACACOREOSGLUB1 1217 (-) AACAAAC S000353							POLLEN1LELAT52 1171 (-) AGAAA S000245							GT1CONSENSUS 1296 (+) GRWAAW S000198							MARTBOX 1152 (-) TTWTWTTWTT S000067							GATABOX 1114 (-) GATA S000039
	ANAERO1CONSENSUS 1218 (-) AAACAAA S000477							DOFCOREZM 1174 (-) AAAG S000265							GT1GMSCAM4 1296 (+) GAAAAA S000453							MARTBOX 1153 (-) TTWTWTTWTT S000067							CACTFTPPCA1 1118 (-) YACT S000449
	ARR1AT 1224 (+) NGATT S000454							TAAAGSTKST1 1174 (-) TAAAG S000387							GTGANTG10 1306 (+) GTGA S000378							MARTBOX 1154 (-) TTWTWTTWTT S000067							GTGANTG10 1119 (+) GTGA S000378
	CAATBOX1 1226 (-) CAAT S000028							MARABOX1 1175 (-) AATAAAYAAA S000063							WBOXHVISO1 1315 (+) TGACT S000442							MARTBOX 1155 (-) TTWTWTTWTT S000067							POLLEN1LELAT52 1123 (+) AGAAA S000245
	GAREAT 1230 (+) TAACAAR S000439							POLASIG1 1175 (-) AATAAA S000080							WRKY71OS 1315 (+) TGAC S000447							PYRIMIDINEBOXOSRAMY1A 1161 (-) CCTTTT S000259							GT1CONSENSUS 1124 (+) GRWAAW S000198
	CAATBOX1 1243 (+) CAAT S000028							TATABOX5 1176 (+) TTATTT S000203							WBOXNTERF3 1315 (+) TGACY S000457							DOFCOREZM 1162 (+) AAAG S000265							CIACADIANLELHC 1133 (-) CAANNNNATC S000252
	CACTFTPPCA1 1261 (-) YACT S000449							POLASIG1 1179 (-) AATAAA S000080							CACTFTPPCA1 1329 (-) YACT S000449							E2FCONSENSUS 1168 (-) WTTSSCSS S000476							GATABOX 1133 (+) GATA S000039
	GTGANTG10 1264 (+) GTGA S000378							INRNTPSADB 1188 (-) YTCANTYY S000395							CACTFTPPCA1 1336 (-) YACT S000449							CAATBOX1 1172 (+) CAAT S000028							GT1CONSENSUS 1133 (+) GRWAAW S000198
	GATABOX 1266 (+) GATA S000039							DOFCOREZM 1188 (+) AAAG S000265							GTGANTG10 1337 (+) GTGA S000378							ARR1AT 1185 (-) NGATT S000454							IBOXCORE 1133 (+) GATAA S000199
	GT1CONSENSUS 1266 (+) GRWAAW S000198							CACTFTPPCA1 1190 (-) YACT S000449							GT1CONSENSUS 1342 (-) GRWAAW S000198							CAATBOX1 1188 (+) CAAT S000028							ARR1AT 1136 (-) NGATT S000454
	IBOXCORE 1266 (+) GATAA S000199							GTGANTG10 1191 (+) GTGA S000378							S1FBOXSORPS1L21 1344 (-) ATGGTA S000223							NODCON2GM 1197 (+) CTCTT S000462							SEF4MOTIFGM7S 1148 (-) RTTTTTR S000103
	CACTFTPPCA1 1274 (-) YACT S000449							ROOTMOTIFTAPOX1 1194 (-) ATATT S000098							EBOXBNNAPA 1347 (-) CANNTG S000144							OSE2ROOTNODULE 1197 (+) CTCTT S000468							MARTBOX 1149 (-) TTWTWTTWTT S000067
	GT1CONSENSUS 1280 (-) GRWAAW S000198							ROOTMOTIFTAPOX1 1195 (+) ATATT S000098							MYCCONSENSUSAT 1347 (-) CANNTG S000407							CACTFTPPCA1 1203 (+) YACT S000449							TATABOX5 1151 (-) TTATTT S000203
	POLLEN1LELAT52 1282 (-) AGAAA S000245							GT1CONSENSUS 1198 (-) GRWAAW S000198							EBOXBNNAPA 1347 (+) CANNTG S000144							WUSATAg 1206 (+) TTAATGG S000433							POLASIG1 1152 (+) AATAAA S000080
	DOFCOREZM 1285 (-) AAAG S000265							IBOXCORE 1199 (-) GATAA S000199							MYCCONSENSUSAT 1347 (+) CANNTG S000407							SEF4MOTIFGM7S 1213 (-) RTTTTTR S000103							LECPLEACS2 1154 (+) TAAAATAT S000465
	CAATBOX1 1291 (-) CAAT S000028							GATABOX 1200 (-) GATA S000039							CACTFTPPCA1 1354 (-) YACT S000449							ARR1AT 1217 (-) NGATT S000454							ROOTMOTIFTAPOX1 1157 (-) ATATT S000098
	ELRECOREPCRP1 1292 (+) TTGACC S000142							CPBCSPOR 1203 (-) TATTAG S000491							CACTFTPPCA1 1360 (-) YACT S000449							TATABOX5 1224 (-) TTATTT S000203							LECPLEACS2 1158 (-) TAAAATAT S000465
	WBOXATNPR1 1292 (+) TTGAC S000390							ROOTMOTIFTAPOX1 1205 (-) ATATT S000098							TATABOX5 1363 (-) TTATTT S000203							POLASIG3 1225 (+) AATAAT S000088							ROOTMOTIFTAPOX1 1158 (+) ATATT S000098
	WRKY71OS 1293 (+) TGAC S000447							CACTFTPPCA1 1219 (+) YACT S000449							POLASIG3 1372 (-) AATAAT S000088							ARR1AT 1228 (-) NGATT S000454							POLASIG1 1162 (-) AATAAA S000080
	WBOXNTERF3 1293 (+) TGACY S000457							LECPLEACS2 1229 (+) TAAAATAT S000465							POLASIG3 1375 (-) AATAAT S000088							GTGANTG10 1230 (-) GTGA S000378							GT1CORE 1166 (-) GGTTAA S000125
	SEF4MOTIFGM7S 1302 (+) RTTTTTR S000103							ROOTMOTIFTAPOX1 1232 (-) ATATT S000098							TATABOX5 1376 (+) TTATTT S000203							CACTFTPPCA1 1231 (+) YACT S000449							MYB1AT 1167 (+) WAACCA S000408
	ANAERO1CONSENSUS 1305 (-) AAACAAA S000477							ROOTMOTIFTAPOX1 1233 (+) ATATT S000098							SEF4MOTIFGM7S 1384 (-) RTTTTTR S000103							CACTFTPPCA1 1234 (+) YACT S000449							EBOXBNNAPA 1175 (-) CANNTG S000144
	S1FBOXSORPS1L21 1319 (-) ATGGTA S000223							GT1CONSENSUS 1237 (-) GRWAAW S000198							POLASIG2 1388 (+) AATTAAA S000081							DOFCOREZM 1236 (-) AAAG S000265							MYCCONSENSUSAT 1175 (-) CANNTG S000407
	SEF4MOTIFGM7S 1328 (+) RTTTTTR S000103							GT1GMSCAM4 1237 (-) GAAAAA S000453							SEF1MOTIF 1389 (-) ATATTTAWW S000006							ROOTMOTIFTAPOX1 1245 (-) ATATT S000098							EBOXBNNAPA 1175 (+) CANNTG S000144
	POLASIG2 1331 (-) AATTAAA S000081							POLLEN1LELAT52 1239 (-) AGAAA S000245							TATABOXOSPAL 1390 (-) TATTTAA S000400							GATABOX 1247 (-) GATA S000039							MYCCONSENSUSAT 1175 (+) CANNTG S000407
	GT1CONSENSUS 1335 (-) GRWAAW S000198							DOFCOREZM 1242 (-) AAAG S000265							ROOTMOTIFTAPOX1 1393 (-) ATATT S000098							MYBST1 1247 (-) GGATA S000180							TATABOX3 1183 (-) TATTAAT S000110
	CAATBOX1 1349 (-) CAAT S000028							SEF4MOTIFGM7S 1246 (-) RTTTTTR S000103							ROOTMOTIFTAPOX1 1394 (+) ATATT S000098							CARGNCAT 1257 (-) CCWWWWWWWWGG S000446							CACTFTPPCA1 1192 (-) YACT S000449
	GTGANTG10 1358 (-) GTGA S000378							TATABOX5 1249 (-) TTATTT S000203							CAATBOX1 1396 (-) CAAT S000028							CARGNCAT 1257 (+) CCWWWWWWWWGG S000446							DOFCOREZM 1199 (-) AAAG S000265
	CACTFTPPCA1 1365 (-) YACT S000449							SEF1MOTIF 1250 (-) ATATTTAWW S000006							ROOTMOTIFTAPOX1 1402 (-) ATATT S000098							CARGCW8GAT 1258 (-) CWWWWWWWWG S000431							POLASIG1 1201 (-) AATAAA S000080
	L1BOXATPDF1 1372 (-) TAAATGYA S000386							POLASIG1 1250 (+) AATAAA S000080							ROOTMOTIFTAPOX1 1403 (+) ATATT S000098							CARGCW8GAT 1258 (+) CWWWWWWWWG S000431							TATABOX5 1202 (+) TTATTT S000203
	ARR1AT 1379 (-) NGATT S000454							ROOTMOTIFTAPOX1 1254 (-) ATATT S000098							DPBFCOREDCDC3 1408 (-) ACACNNG S000292							TATABOX2 1259 (-) TATAAAT S000109							POLLEN1LELAT52 1205 (-) AGAAA S000245
	TATABOX5 1383 (-) TTATTT S000203							ROOTMOTIFTAPOX1 1255 (+) ATATT S000098							CANBNNAPA 1411 (-) CNAACAC S000148							ARR1AT 1268 (+) NGATT S000454							CPBCSPOR 1208 (-) TATTAG S000491
	MARTBOX 1384 (-) TTWTWTTWTT S000067							GT1CONSENSUS 1258 (-) GRWAAW S000198							POLLEN1LELAT52 1419 (+) AGAAA S000245							SEF4MOTIFGM7S 1270 (+) RTTTTTR S000103							ROOTMOTIFTAPOX1 1210 (-) ATATT S000098
	POLASIG1 1384 (+) AATAAA S000080							GT1GMSCAM4 1258 (-) GAAAAA S000453							GT1CONSENSUS 1420 (+) GRWAAW S000198							TATCCAOSAMY 1275 (-) TATCCA S000403							POLASIG2 1217 (-) AATTAAA S000081
	ANAERO1CONSENSUS 1393 (+) AAACAAA S000477							POLLEN1LELAT52 1260 (-) AGAAA S000245							GT1GMSCAM4 1420 (+) GAAAAA S000453							SREATMSD 1276 (-) TTATCC S000470							CACTFTPPCA1 1226 (-) YACT S000449
	DOFCOREZM 1398 (+) AAAG S000265							INRNTPSADB 1263 (+) YTCANTYY S000395							POLASIG3 1428 (-) AATAAT S000088							MYBST1 1276 (+) GGATA S000180							CPBCSPOR 1231 (-) TATTAG S000491
	POLLEN1LELAT52 1400 (+) AGAAA S000245							GTGANTG10 1264 (-) GTGA S000378							TATABOX5 1429 (+) TTATTT S000203							GATABOX 1277 (+) GATA S000039							POLASIG1 1233 (+) AATAAA S000080
	GT1CONSENSUS 1401 (+) GRWAAW S000198							CACTFTPPCA1 1265 (+) YACT S000449							SEF4MOTIFGM7S 1431 (+) RTTTTTR S000103							GT1CONSENSUS 1277 (+) GRWAAW S000198							SEF4MOTIFGM7S 1235 (-) RTTTTTR S000103
	GT1GMSCAM4 1401 (+) GAAAAA S000453							NTBBF1ARROLB 1266 (+) ACTTTA S000273							NTBBF1ARROLB 1438 (-) ACTTTA S000273							IBOXCORE 1277 (+) GATAA S000199							TATABOX5 1238 (-) TTATTT S000203
	CAATBOX1 1407 (-) CAAT S000028							DOFCOREZM 1267 (-) AAAG S000265							TAAAGSTKST1 1438 (+) TAAAG S000387							ROOTMOTIFTAPOX1 1281 (-) ATATT S000098							POLASIG3 1239 (+) AATAAT S000088
	CCAATBOX1 1407 (-) CCAAT S000030							TAAAGSTKST1 1267 (-) TAAAG S000387							DOFCOREZM 1439 (+) AAAG S000265							CACTFTPPCA1 1289 (-) YACT S000449							NODCON2GM 1247 (+) CTCTT S000462
	SORLIP1AT 1411 (+) GCCAC S000482							MYBCORE 1270 (-) CNGTTR S000176							CACTFTPPCA1 1441 (-) YACT S000449							CACTFTPPCA1 1296 (-) YACT S000449							OSE2ROOTNODULE 1247 (+) CTCTT S000468
	S1FSORPL21 1417 (-) ATGGTATT S000215							MYB2AT 1270 (+) TAACTG S000177							POLASIG1 1448 (+) AATAAA S000080							CACTFTPPCA1 1325 (+) YACT S000449							ARR1AT 1254 (+) NGATT S000454
	S1FBOXSORPS1L21 1419 (-) ATGGTA S000223							MYB2CONSENSUSAT 1270 (+) YAACKG S000409							GATABOX 1455 (-) GATA S000039							CACTFTPPCA1 1330 (-) YACT S000449							POLASIG1 1257 (-) AATAAA S000080
	BOXLCOREDCPAL 1420 (+) ACCWWCC S000492							POLASIG2 1285 (-) AATTAAA S000081							ARR1AT 1465 (-) NGATT S000454							CURECORECR 1361 (-) GTAC S000493							MARTBOX 1258 (+) TTWTWTTWTT S000067
	CCAATBOX1 1425 (+) CCAAT S000030							CAATBOX1 1289 (-) CAAT S000028							ERELEE4 1470 (+) AWTTCAAA S000037							CURECORECR 1361 (+) GTAC S000493							TATABOX5 1258 (+) TTATTT S000203
	CAATBOX1 1426 (+) CAAT S000028							CACTFTPPCA1 1306 (+) YACT S000449							CACTFTPPCA1 1485 (-) YACT S000449							CACTFTPPCA1 1362 (+) YACT S000449							POLASIG1 1262 (-) AATAAA S000080
	RAV1AAT 1433 (+) CAACA S000314							CAATBOX1 1313 (+) CAAT S000028							WBBOXPCWRKY1 1489 (+) TTTGACY S000310							CACTFTPPCA1 1374 (-) YACT S000449							TATABOX5 1263 (+) TTATTT S000203
	EBOXBNNAPA 1436 (-) CANNTG S000144							SURE2STPAT21 1314 (+) AATACTAAT S000185							ELRECOREPCRP1 1490 (+) TTGACC S000142							CCAATBOX1 1385 (+) CCAAT S000030							POLLEN1LELAT52 1269 (+) AGAAA S000245
	MYCCONSENSUSAT 1436 (-) CANNTG S000407							CACTFTPPCA1 1316 (+) YACT S000449							WBOXATNPR1 1490 (+) TTGAC S000390							CAATBOX1 1386 (+) CAAT S000028							POLASIG2 1279 (+) AATTAAA S000081
	CAATBOX1 1436 (+) CAAT S000028							DOFCOREZM 1324 (-) AAAG S000265							WRKY71OS 1491 (+) TGAC S000447							AUXREPSIAA4 1405 (-) KGTCCCAT S000026							CACTFTPPCA1 1292 (-) YACT S000449
	EBOXBNNAPA 1436 (+) CANNTG S000144							POLLEN1LELAT52 1325 (-) AGAAA S000245							WBOXNTERF3 1491 (+) TGACY S000457							GGTCCCATGMSAUR 1405 (-) GGTCCCAT S000360							POLASIG3 1300 (+) AATAAT S000088
	MYCCONSENSUSAT 1436 (+) CANNTG S000407							NODCON2GM 1328 (+) CTCTT S000462							CACTFTPPCA1 1497 (-) YACT S000449							TBOXATGAPB 1412 (-) ACTTTG S000383							CACTFTPPCA1 1305 (+) YACT S000449
	CAATBOX1 1438 (-) CAAT S000028							OSE2ROOTNODULE 1328 (+) CTCTT S000468							GTGANTG10 1503 (-) GTGA S000378							INRNTPSADB 1413 (-) YTCANTYY S000395							TATABOX5 1309 (-) TTATTT S000203
	CCAATBOX1 1438 (-) CCAAT S000030							DOFCOREZM 1333 (-) AAAG S000265							EBOXBNNAPA 1504 (-) CANNTG S000144							DOFCOREZM 1413 (+) AAAG S000265							POLASIG1 1310 (+) AATAAA S000080
	CACTFTPPCA1 1446 (-) YACT S000449							POLLEN1LELAT52 1335 (-) AGAAA S000245							MYCCONSENSUSAT 1504 (-) CANNTG S000407							CACTFTPPCA1 1415 (-) YACT S000449							SEF4MOTIFGM7S 1312 (-) RTTTTTR S000103
	GTGANTG10 1447 (+) GTGA S000378							CURECORECR 1340 (-) GTAC S000493							MYCATERD1 1504 (-) CATGTG S000413							GTGANTG10 1416 (+) GTGA S000378							ROOTMOTIFTAPOX1 1316 (-) ATATT S000098
	QELEMENTZMZM13 1448 (-) AGGTCA S000254							CURECORECR 1340 (+) GTAC S000493							EBOXBNNAPA 1504 (+) CANNTG S000144							POLLEN1LELAT52 1419 (+) AGAAA S000245							LECPLEACS2 1319 (-) TAAAATAT S000465
	WRKY71OS 1448 (+) TGAC S000447							CACTFTPPCA1 1341 (+) YACT S000449							MYCATRD22 1504 (+) CACATG S000174							ROOTMOTIFTAPOX1 1426 (+) ATATT S000098							ROOTMOTIFTAPOX1 1319 (+) ATATT S000098
	WBOXNTERF3 1448 (+) TGACY S000457							DOFCOREZM 1343 (-) AAAG S000265							MYCCONSENSUSAT 1504 (+) CANNTG S000407							CAATBOX1 1428 (-) CAAT S000028							CONSERVED11NTZMATP1 1322 (-) ACGTATTAAAA S000301
	CRTDREHVCBF2 1459 (-) GTCGAC S000411							POLLEN1LELAT52 1345 (-) AGAAA S000245							CANBNNAPA 1512 (-) CNAACAC S000148							CAATBOX1 1438 (-) CAAT S000028							ACGTATERD1 1329 (-) ACGT S000415
	CBFHV 1459 (-) RYCGAC S000497							XYLAT 1346 (-) ACAAAGAA S000510							RAV1AAT 1513 (-) CAACA S000314							WBOXATNPR1 1439 (+) TTGAC S000390							ACGTATERD1 1329 (+) ACGT S000415
	CRTDREHVCBF2 1459 (+) GTCGAC S000411							DOFCOREZM 1348 (-) AAAG S000265							POLASIG3 1523 (-) AATAAT S000088							BIHD1OS 1440 (-) TGTCA S000498							POLASIG2 1345 (+) AATTAAA S000081
	CBFHV 1459 (+) RYCGAC S000497							ANAERO1CONSENSUS 1349 (-) AAACAAA S000477							TATABOX5 1524 (+) TTATTT S000203							WRKY71OS 1440 (+) TGAC S000447							POLLEN1LELAT52 1359 (+) AGAAA S000245
	DOFCOREZM 1472 (+) AAAG S000265							ARR1AT 1360 (-) NGATT S000454							GT1CONSENSUS 1526 (-) GRWAAW S000198							PYRIMIDINEBOXOSRAMY1A 1447 (+) CCTTTT S000259							GT1CONSENSUS 1360 (+) GRWAAW S000198
	POLLEN1LELAT52 1474 (+) AGAAA S000245							INRNTPSADB 1366 (+) YTCANTYY S000395							GT1CONSENSUS 1527 (-) GRWAAW S000198							DOFCOREZM 1448 (-) AAAG S000265							GT1GMSCAM4 1360 (+) GAAAAA S000453
	GT1CONSENSUS 1475 (+) GRWAAW S000198							MARTBOX 1370 (+) TTWTWTTWTT S000067							PREATPRODH 1538 (-) ACTCAT S000450							GT1CONSENSUS 1449 (-) GRWAAW S000198							ROOTMOTIFTAPOX1 1364 (-) ATATT S000098
	GT1GMSCAM4 1475 (+) GAAAAA S000453							GT1CONSENSUS 1375 (-) GRWAAW S000198							CACTFTPPCA1 1541 (-) YACT S000449							GT1GMSCAM4 1449 (-) GAAAAA S000453							ROOTMOTIFTAPOX1 1365 (+) ATATT S000098
	PYRIMIDINEBOXOSRAMY1A 1477 (-) CCTTTT S000259							GT1GMSCAM4 1375 (-) GAAAAA S000453							CURECORECR 1544 (-) GTAC S000493							GT1CONSENSUS 1450 (-) GRWAAW S000198							POLASIG1 1373 (-) AATAAA S000080
	DOFCOREZM 1478 (+) AAAG S000265							POLLEN1LELAT52 1377 (-) AGAAA S000245							CURECORECR 1544 (+) GTAC S000493							INRNTPSADB 1458 (+) YTCANTYY S000395							POLASIG3 1376 (-) AATAAT S000088
	PREATPRODH 1483 (-) ACTCAT S000450							MYB1AT 1381 (-) WAACCA S000408							CAATBOX1 1547 (+) CAAT S000028							MARTBOX 1462 (+) TTWTWTTWTT S000067							TATABOX5 1377 (+) TTATTT S000203
	CACTFTPPCA1 1486 (-) YACT S000449							CACTFTPPCA1 1394 (+) YACT S000449							ROOTMOTIFTAPOX1 1548 (-) ATATT S000098							GT1CONSENSUS 1469 (-) GRWAAW S000198							CACTFTPPCA1 1391 (+) YACT S000449
	GTGANTG10 1487 (+) GTGA S000378							MYB1AT 1400 (+) WAACCA S000408							GATABOX 1550 (-) GATA S000039							IBOXCORE 1470 (-) GATAA S000199							SEF4MOTIFGM7S 1410 (-) RTTTTTR S000103
	NODCON2GM 1490 (-) CTCTT S000462							GATABOX 1408 (+) GATA S000039							MYBST1 1550 (-) GGATA S000180							GATABOX 1471 (-) GATA S000039							TATABOX5 1413 (-) TTATTT S000203
	OSE2ROOTNODULE 1490 (-) CTCTT S000468							DOFCOREZM 1413 (-) AAAG S000265							CAATBOX1 1559 (+) CAAT S000028							CAATBOX1 1474 (+) CAAT S000028							NTBBF1ARROLB 1420 (+) ACTTTA S000273
	CACTFTPPCA1 1497 (-) YACT S000449							CACTFTPPCA1 1419 (+) YACT S000449							SEF4MOTIFGM7S 1567 (-) RTTTTTR S000103							NODCON2GM 1478 (-) CTCTT S000462							DOFCOREZM 1421 (-) AAAG S000265
	MYBCORE 1499 (-) CNGTTR S000176							BOXIINTPATPB 1432 (+) ATAGAA S000296							CIACADIANLELHC 1567 (+) CAANNNNATC S000252							OSE2ROOTNODULE 1478 (-) CTCTT S000468							TAAAGSTKST1 1421 (-) TAAAG S000387
	CAATBOX1 1507 (-) CAAT S000028							GATABOX 1452 (+) GATA S000039							ROOTMOTIFTAPOX1 1571 (-) ATATT S000098							CACTFTPPCA1 1481 (-) YACT S000449							POLASIG1 1422 (-) AATAAA S000080
	CCAATBOX1 1507 (-) CCAAT S000030							CACTFTPPCA1 1454 (+) YACT S000449							GATABOX 1573 (-) GATA S000039							CURECORECR 1482 (-) GTAC S000493							-10PEHVPSBD 1424 (+) TATTCT S000392
	ERELEE4 1514 (-) AWTTCAAA S000037							CCAATBOX1 1460 (+) CCAAT S000030							MYBST1 1573 (-) GGATA S000180							CURECORECR 1482 (+) GTAC S000493							CAATBOX1 1434 (+) CAAT S000028
	WBBOXPCWRKY1 1522 (+) TTTGACY S000310							CAATBOX1 1461 (+) CAAT S000028							CPBCSPOR 1577 (-) TATTAG S000491							CACTFTPPCA1 1490 (+) YACT S000449							POLASIG3 1435 (+) AATAAT S000088
	ELRECOREPCRP1 1523 (+) TTGACC S000142							BOXIINTPATPB 1469 (+) ATAGAA S000296							ROOTMOTIFTAPOX1 1579 (-) ATATT S000098							CACTFTPPCA1 1494 (-) YACT S000449							BOXIINTPATPB 1439 (+) ATAGAA S000296
	WBOXATNPR1 1523 (+) TTGAC S000390							POLLEN1LELAT52 1471 (+) AGAAA S000245							TAAAGSTKST1 1583 (+) TAAAG S000387							ANAERO2CONSENSUS 1497 (+) AGCAGC S000478							CAATBOX1 1444 (-) CAAT S000028
	WRKY71OS 1524 (+) TGAC S000447							CCAATBOX1 1479 (+) CCAAT S000030							DOFCOREZM 1584 (+) AAAG S000265							ANAERO2CONSENSUS 1500 (+) AGCAGC S000478							ARR1AT 1446 (+) NGATT S000454
	WBOXNTERF3 1524 (+) TGACY S000457							CAATBOX1 1480 (+) CAAT S000028							GT1CONSENSUS 1588 (+) GRWAAW S000198							RAV1AAT 1505 (+) CAACA S000314							ARR1AT 1462 (+) NGATT S000454
	CACTFTPPCA1 1534 (-) YACT S000449							CARGCW8GAT 1490 (-) CWWWWWWWWG S000431							CURECORECR 1597 (-) GTAC S000493							EBOXBNNAPA 1510 (-) CANNTG S000144							SEF4MOTIFGM7S 1464 (+) RTTTTTR S000103
	RAV1AAT 1538 (-) CAACA S000314							CARGCW8GAT 1490 (+) CWWWWWWWWG S000431							CURECORECR 1597 (+) GTAC S000493							MYCCONSENSUSAT 1510 (-) CANNTG S000407							GATABOX 1470 (+) GATA S000039
	ARR1AT 1553 (-) NGATT S000454							MARABOX1 1496 (-) AATAAAYAAA S000063							GT1CONSENSUS 1601 (-) GRWAAW S000198							EBOXBNNAPA 1510 (+) CANNTG S000144							GT1CONSENSUS 1470 (+) GRWAAW S000198
	MYBCORE 1557 (+) CNGTTR S000176							ANAERO1CONSENSUS 1496 (-) AAACAAA S000477							IBOXCORE 1602 (-) GATAA S000199							MYCCONSENSUSAT 1510 (+) CANNTG S000407							IBOXCORE 1470 (+) GATAA S000199
	ROOTMOTIFTAPOX1 1562 (+) ATATT S000098							POLASIG1 1500 (-) AATAAA S000080							GATABOX 1603 (-) GATA S000039							QELEMENTZMZM13 1518 (+) AGGTCA S000254							POLASIG1 1473 (+) AATAAA S000080
	CAATBOX1 1564 (-) CAAT S000028							TATABOX3 1502 (+) TATTAAT S000110							GT1CONSENSUS 1610 (-) GRWAAW S000198							WBOXNTERF3 1519 (-) TGACY S000457							NODCON2GM 1481 (-) CTCTT S000462
	DOFCOREZM 1568 (-) AAAG S000265							POLASIG1 1508 (-) AATAAA S000080							CCAATBOX1 1614 (+) CCAAT S000030							WBOXNTCHN48 1519 (-) CTGACY S000508							OSE2ROOTNODULE 1481 (-) CTCTT S000468
	EBOXBNNAPA 1572 (-) CANNTG S000144							TATABOX5 1509 (+) TTATTT S000203							LEAFYATAG 1614 (+) CCAATGT S000432							WRKY71OS 1520 (-) TGAC S000447							ARR1AT 1484 (+) NGATT S000454
	MYCCONSENSUSAT 1572 (-) CANNTG S000407							RAV1AAT 1515 (-) CAACA S000314							CAATBOX1 1615 (+) CAAT S000028							EBOXBNNAPA 1522 (-) CANNTG S000144							PREATPRODH 1507 (-) ACTCAT S000450
	EBOXBNNAPA 1572 (+) CANNTG S000144							RGATAOS 1520 (+) CAGAAGATA S000191							ARR1AT 1624 (+) NGATT S000454							MYCCONSENSUSAT 1522 (-) CANNTG S000407							CACTFTPPCA1 1514 (+) YACT S000449
	MYCCONSENSUSAT 1572 (+) CANNTG S000407							GATABOX 1525 (+) GATA S000039							RAV1AAT 1629 (+) CAACA S000314							EBOXBNNAPA 1522 (+) CANNTG S000144							CPBCSPOR 1525 (-) TATTAG S000491
	CEREGLUBOX2PSLEGA 1580 (+) TGAAAACT S000033							GATABOX 1540 (+) GATA S000039							DOFCOREZM 1634 (+) AAAG S000265							MYCCONSENSUSAT 1522 (+) CANNTG S000407							INRNTPSADB 1532 (-) YTCANTYY S000395
	INRNTPSADB 1583 (-) YTCANTYY S000395							CCAATBOX1 1552 (+) CCAAT S000030							NODCON2GM 1635 (-) CTCTT S000462							CIACADIANLELHC 1532 (-) CAANNNNATC S000252							CACTFTPPCA1 1539 (-) YACT S000449
	GT1CONSENSUS 1588 (+) GRWAAW S000198							CAATBOX1 1553 (+) CAAT S000028							OSE2ROOTNODULE 1635 (-) CTCTT S000468							ROOTMOTIFTAPOX1 1536 (+) ATATT S000098							MYB1LEPR 1546 (+) GTTAGTT S000443
	EBOXBNNAPA 1598 (-) CANNTG S000144							GT1CONSENSUS 1559 (+) GRWAAW S000198							POLLEN1LELAT52 1640 (+) AGAAA S000245							CAATBOX1 1538 (-) CAAT S000028							POLASIG1 1552 (-) AATAAA S000080
	MYCCONSENSUSAT 1598 (-) CANNTG S000407							ARR1AT 1562 (-) NGATT S000454							GT1CONSENSUS 1641 (+) GRWAAW S000198							CCAATBOX1 1538 (-) CCAAT S000030							ARR1AT 1561 (-) NGATT S000454
	EBOXBNNAPA 1598 (+) CANNTG S000144							DOFCOREZM 1567 (+) AAAG S000265							SEF4MOTIFGM7S 1649 (-) RTTTTTR S000103							TATCCAOSAMY 1540 (-) TATCCA S000403							CAATBOX1 1564 (+) CAAT S000028
	MYCCONSENSUSAT 1598 (+) CANNTG S000407							CACTFTPPCA1 1571 (+) YACT S000449							TATABOX5 1652 (-) TTATTT S000203							SREATMSD 1541 (-) TTATCC S000470							SEF4MOTIFGM7S 1571 (+) RTTTTTR S000103
	RAV1AAT 1604 (+) CAACA S000314							DOFCOREZM 1598 (+) AAAG S000265							POLASIG1 1653 (+) AATAAA S000080							MYBST1 1541 (+) GGATA S000180							TATAPVTRNALEU 1574 (+) TTTATATA S000340
	SEF4MOTIFGM7S 1615 (+) RTTTTTR S000103							NODCON1GM 1598 (+) AAAGAT S000461							BIHD1OS 1659 (-) TGTCA S000498							GATABOX 1542 (+) GATA S000039							TATABOX4 1575 (-) TATATAA S000111
	ROOTMOTIFTAPOX1 1621 (+) ATATT S000098							OSE1ROOTNODULE 1598 (+) AAAGAT S000467							WRKY71OS 1659 (+) TGAC S000447							GT1CONSENSUS 1542 (+) GRWAAW S000198							TATABOX4 1576 (+) TATATAA S000111
	TATABOX4 1624 (-) TATATAA S000111							ARR1AT 1600 (+) NGATT S000454							CAATBOX1 1662 (+) CAAT S000028							IBOXCORE 1542 (+) GATAA S000199							MARTBOX 1581 (-) TTWTWTTWTT S000067
	TATABOX4 1625 (+) TATATAA S000111							CAATBOX1 1602 (-) CAAT S000028							DOFCOREZM 1677 (-) AAAG S000265							ANAERO1CONSENSUS 1545 (+) AAACAAA S000477							POLASIG1 1581 (+) AATAAA S000080
	CACTFTPPCA1 1631 (-) YACT S000449							TGTCACACMCUCUMISIN 1604 (-) TGTCACA S000422							PROLAMINBOXOSGLUB1 1677 (-) TGCAAAG S000354							MARARS 1549 (-) WTTTATRTTTW S000064							RYREPEATLEGUMINBOX 1590 (-) CATGCAY S000100
	TATABOX4 1635 (+) TATATAA S000111							GTGANTG10 1605 (+) GTGA S000378							CACTFTPPCA1 1682 (+) YACT S000449							L1BOXATPDF1 1555 (+) TAAATGYA S000386							RYREPEATGMGY2 1590 (-) CATGCAT S000105
	GT1CONSENSUS 1646 (+) GRWAAW S000198							BIHD1OS 1606 (-) TGTCA S000498							CAATBOX1 1687 (-) CAAT S000028							RAV1AAT 1564 (+) CAACA S000314							SPHCOREZMC1 1590 (-) TCCATGCAT S000154
	GTGANTG10 1656 (-) GTGA S000378							WRKY71OS 1606 (+) TGAC S000447							CCAATBOX1 1687 (-) CCAAT S000030							CACTFTPPCA1 1567 (+) YACT S000449							RYREPEATBNNAPA 1591 (-) CATGCA S000264
	EBOXBNNAPA 1659 (-) CANNTG S000144							TAAAGSTKST1 1611 (+) TAAAG S000387							SEF3MOTIFGM 1689 (-) AACCCA S000115							CGCGBOXAT 1575 (-) VCGCGB S000501							GATABOX 1605 (+) GATA S000039
	MYCCONSENSUSAT 1659 (-) CANNTG S000407							DOFCOREZM 1612 (+) AAAG S000265							PYRIMIDINEBOXOSRAMY1A 1695 (+) CCTTTT S000259							CGCGBOXAT 1575 (+) VCGCGB S000501							ROOTMOTIFTAPOX1 1608 (+) ATATT S000098
	MYB2CONSENSUSAT 1659 (-) YAACKG S000409							CACTFTPPCA1 1625 (-) YACT S000449							DOFCOREZM 1696 (-) AAAG S000265							CARGCW8GAT 1591 (-) CWWWWWWWWG S000431							-10PEHVPSBD 1609 (+) TATTCT S000392
	EBOXBNNAPA 1659 (+) CANNTG S000144							SEF3MOTIFGM 1628 (+) AACCCA S000115							POLLEN1LELAT52 1698 (-) AGAAA S000245							CARGCW8GAT 1591 (+) CWWWWWWWWG S000431							CAATBOX1 1620 (-) CAAT S000028
	MYBCORE 1659 (+) CNGTTR S000176							ARR1AT 1634 (+) NGATT S000454							ARR1AT 1710 (-) NGATT S000454							POLASIG3 1592 (-) AATAAT S000088							INTRONLOWER 1622 (+) TGCAGG S000086
	MYCCONSENSUSAT 1659 (+) CANNTG S000407							POLLEN1LELAT52 1639 (+) AGAAA S000245							MYBATRD22 1715 (+) CTAACCA S000175							GATABOX 1610 (-) GATA S000039							SP8BFIBSP8BIB 1632 (-) TACTATT S000184
	CURECORECR 1664 (-) GTAC S000493							INRNTPSADB 1654 (+) YTCANTYY S000395							MYB1AT 1716 (+) WAACCA S000408							MYBST1 1610 (-) GGATA S000180							CACTFTPPCA1 1635 (-) YACT S000449
	CURECORECR 1664 (+) GTAC S000493							CAATBOX1 1656 (+) CAAT S000028							CARGCW8GAT 1720 (-) CWWWWWWWWG S000431							POLLEN1LELAT52 1617 (+) AGAAA S000245							TATABOXOSPAL 1637 (+) TATTTAA S000400
	CAATBOX1 1667 (+) CAAT S000028							ROOTMOTIFTAPOX1 1672 (+) ATATT S000098							CARGCW8GAT 1720 (+) CWWWWWWWWG S000431							GT1CONSENSUS 1618 (+) GRWAAW S000198							MYB1AT 1668 (+) WAACCA S000408
	ARR1AT 1668 (-) NGATT S000454							DOFCOREZM 1682 (-) AAAG S000265							ROOTMOTIFTAPOX1 1723 (+) ATATT S000098							GT1GMSCAM4 1618 (+) GAAAAA S000453							REALPHALGLHCB21 1669 (+) AACCAA S000362
	ROOTMOTIFTAPOX1 1685 (-) ATATT S000098							LTRE1HVBLT49 1683 (-) CCGAAA S000250							CPBCSPOR 1724 (+) TATTAG S000491							ANAERO1CONSENSUS 1623 (+) AAACAAA S000477							CCAATBOX1 1671 (+) CCAAT S000030
	ROOTMOTIFTAPOX1 1690 (+) ATATT S000098							MYBCORE 1686 (+) CNGTTR S000176							POLLEN1LELAT52 1728 (+) AGAAA S000245							XYLAT 1625 (+) ACAAAGAA S000510							CAATBOX1 1672 (+) CAAT S000028
	TATABOXOSPAL 1691 (+) TATTTAA S000400							MYBPZM 1687 (-) CCWACC S000179							GT1CONSENSUS 1732 (-) GRWAAW S000198							DOFCOREZM 1627 (+) AAAG S000265							ARR1AT 1690 (-) NGATT S000454
	POLLEN1LELAT52 1697 (+) AGAAA S000245							SORLIP1AT 1693 (-) GCCAC S000482							POLLEN1LELAT52 1734 (-) AGAAA S000245							POLLEN1LELAT52 1629 (+) AGAAA S000245							RBCSCONSENSUS 1690 (+) AATCCAA S000127
	TATABOX5 1699 (-) TTATTT S000203							DOFCOREZM 1697 (-) AAAG S000265							DOFCOREZM 1737 (-) AAAG S000265							GT1CONSENSUS 1630 (+) GRWAAW S000198							DOFCOREZM 1695 (+) AAAG S000265
	SEF1MOTIF 1700 (-) ATATTTAWW S000006							TAAAGSTKST1 1697 (-) TAAAG S000387							TAAAGSTKST1 1737 (-) TAAAG S000387							GT1GMSCAM4 1630 (+) GAAAAA S000453							CAATBOX1 1712 (-) CAAT S000028
	POLASIG1 1700 (+) AATAAA S000080							NODCON2GM 1701 (-) CTCTT S000462							POLASIG1 1738 (-) AATAAA S000080							DOFCOREZM 1633 (+) AAAG S000265							CCAATBOX1 1712 (-) CCAAT S000030
	ROOTMOTIFTAPOX1 1704 (-) ATATT S000098							OSE2ROOTNODULE 1701 (-) CTCTT S000468							TATABOX5 1739 (+) TTATTT S000203							ARR1AT 1645 (-) NGATT S000454							ARR1AT 1719 (+) NGATT S000454
	GATABOX 1706 (-) GATA S000039							CACTFTPPCA1 1704 (-) YACT S000449							DOFCOREZM 1750 (+) AAAG S000265							ARR1AT 1649 (+) NGATT S000454							-300ELEMENT 1721 (-) TGHAAARK S000122
	CAATBOX1 1715 (-) CAAT S000028							GT1CONSENSUS 1708 (+) GRWAAW S000198							ARR1AT 1756 (+) NGATT S000454							ARR1AT 1663 (+) NGATT S000454							TAAAGSTKST1 1729 (+) TAAAG S000387
	WBOXATNPR1 1716 (+) TTGAC S000390							SEF4MOTIFGM7S 1721 (+) RTTTTTR S000103							CACTFTPPCA1 1765 (+) YACT S000449							ARR1AT 1677 (+) NGATT S000454							DOFCOREZM 1730 (+) AAAG S000265
	WBOXHVISO1 1717 (+) TGACT S000442							E2FCONSENSUS 1724 (+) WTTSSCSS S000476							CACTFTPPCA1 1778 (-) YACT S000449							ARR1AT 1684 (-) NGATT S000454							NODCON1GM 1730 (+) AAAGAT S000461
	WRKY71OS 1717 (+) TGAC S000447							ARR1AT 1736 (-) NGATT S000454							ARR1AT 1797 (-) NGATT S000454							ROOTMOTIFTAPOX1 1691 (-) ATATT S000098							OSE1ROOTNODULE 1730 (+) AAAGAT S000467
	WBOXNTERF3 1717 (+) TGACY S000457							CACTFTPPCA1 1748 (-) YACT S000449							CAATBOX1 1809 (-) CAAT S000028							AMYBOX1 1695 (+) TAACARA S000020							GATABOX 1733 (+) GATA S000039
	RAV1AAT 1727 (+) CAACA S000314							CURECORECR 1749 (-) GTAC S000493							WBOXATNPR1 1815 (+) TTGAC S000390							MYBGAHV 1695 (+) TAACAAA S000181							GT1CONSENSUS 1733 (+) GRWAAW S000198
	ARR1AT 1742 (-) NGATT S000454							CURECORECR 1749 (+) GTAC S000493							BIHD1OS 1816 (-) TGTCA S000498							GAREAT 1695 (+) TAACAAR S000439							IBOXCORE 1733 (+) GATAA S000199
	INTRONLOWER 1746 (+) TGCAGG S000086							XYLAT 1751 (+) ACAAAGAA S000510							WRKY71OS 1816 (+) TGAC S000447							CACTFTPPCA1 1702 (+) YACT S000449							BOXIINTPATPB 1737 (+) ATAGAA S000296
	CACTFTPPCA1 1752 (-) YACT S000449							DOFCOREZM 1753 (+) AAAG S000265							CAATBOX1 1819 (+) CAAT S000028							TBOXATGAPB 1703 (+) ACTTTG S000383							NODCON2GM 1741 (-) CTCTT S000462
	CCA1ATLHCB1 1755 (-) AAMAATCT S000149							-10PEHVPSBD 1755 (-) TATTCT S000392							GT1CONSENSUS 1831 (-) GRWAAW S000198							DOFCOREZM 1704 (-) AAAG S000265							OSE2ROOTNODULE 1741 (-) CTCTT S000468
	ARR1AT 1755 (+) NGATT S000454							ROOTMOTIFTAPOX1 1757 (-) ATATT S000098							IBOXCORE 1832 (-) GATAA S000199							ANAERO1CONSENSUS 1705 (-) AAACAAA S000477							POLLEN1LELAT52 1744 (+) AGAAA S000245
	SEF4MOTIFGM7S 1757 (+) RTTTTTR S000103							GATABOX 1759 (-) GATA S000039							SREATMSD 1832 (+) TTATCC S000470							SEF4MOTIFGM7S 1711 (-) RTTTTTR S000103							DOFCOREZM 1746 (+) AAAG S000265
	ELRECOREPCRP1 1763 (-) TTGACC S000142							PYRIMIDINEBOXOSRAMY1A 1774 (+) CCTTTT S000259							GATABOX 1833 (-) GATA S000039							CCA1ATLHCB1 1712 (+) AAMAATCT S000149							EECCRCAH1 1749 (-) GANTTNC S000494
	WBOXNTERF3 1763 (-) TGACY S000457							DOFCOREZM 1775 (-) AAAG S000265							MYBST1 1833 (-) GGATA S000180							ARR1AT 1715 (-) NGATT S000454							WBOXHVISO1 1752 (-) TGACT S000442
	WBOXATNPR1 1764 (-) TTGAC S000390							-300ELEMENT 1787 (+) TGHAAARK S000122							AMYBOX2 1833 (+) TATCCAT S000021							WBOXNTERF3 1721 (-) TGACY S000457							WBOXNTERF3 1752 (-) TGACY S000457
	WRKY71OS 1764 (-) TGAC S000447							GT1CONSENSUS 1788 (+) GRWAAW S000198							TATCCAYMOTIFOSRAMY3D 1833 (+) TATCCAY S000256							WRKY71OS 1722 (-) TGAC S000447							WBOXATNPR1 1753 (-) TTGAC S000390
	CAATBOX1 1766 (+) CAAT S000028							GT1GMSCAM4 1788 (+) GAAAAA S000453							TATCCAOSAMY 1833 (+) TATCCA S000403							CARGCW8GAT 1724 (-) CWWWWWWWWG S000431							WRKY71OS 1753 (-) TGAC S000447
	ANAERO1CONSENSUS 1770 (-) AAACAAA S000477							DOFCOREZM 1791 (+) AAAG S000265							CAATBOX1 1838 (-) CAAT S000028							CARGCW8GAT 1724 (+) CWWWWWWWWG S000431							ARR1AT 1759 (-) NGATT S000454
	SEF4MOTIFGM7S 1773 (+) RTTTTTR S000103							POLLEN1LELAT52 1796 (+) AGAAA S000245							DOFCOREZM 1871 (-) AAAG S000265							AMMORESIVDCRNIA1 1743 (+) CGAACTT S000375							MYBPZM 1762 (+) CCWACC S000179
	POLASIG2 1776 (-) AATTAAA S000081							MYB1AT 1798 (+) WAACCA S000408							TAAAGSTKST1 1871 (-) TAAAG S000387							ROOTMOTIFTAPOX1 1753 (+) ATATT S000098							HBOXCONSENSUSPVCHS 1762 (+) CCTACCNNNNNNNCT S000200
	ANAERO1CONSENSUS 1782 (-) AAACAAA S000477							GATABOX 1804 (-) GATA S000039							GT1CONSENSUS 1872 (-) GRWAAW S000198							CAATBOX1 1755 (-) CAAT S000028							POLLEN1LELAT52 1768 (+) AGAAA S000245
	CACTFTPPCA1 1802 (-) YACT S000449							CAATBOX1 1811 (-) CAAT S000028							IBOXCORE 1873 (-) GATAA S000199							EBOXBNNAPA 1759 (-) CANNTG S000144							DOFCOREZM 1775 (-) AAAG S000265
	ARR1AT 1809 (-) NGATT S000454							DOFCOREZM 1815 (+) AAAG S000265							GATABOX 1874 (-) GATA S000039							MYCCONSENSUSAT 1759 (-) CANNTG S000407							POLLEN1LELAT52 1777 (-) AGAAA S000245
	PYRIMIDINEBOXOSRAMY1A 1817 (+) CCTTTT S000259							-10PEHVPSBD 1817 (-) TATTCT S000392							GTGANTG10 1890 (-) GTGA S000378							EBOXBNNAPA 1759 (+) CANNTG S000144							DOFCOREZM 1780 (-) AAAG S000265
	DOFCOREZM 1818 (-) AAAG S000265							SEF3MOTIFGM 1822 (+) AACCCA S000115							CACTFTPPCA1 1891 (+) YACT S000449							MYCCONSENSUSAT 1759 (+) CANNTG S000407							ANAERO1CONSENSUS 1783 (-) AAACAAA S000477
	EBOXBNNAPA 1831 (-) CANNTG S000144							CACTFTPPCA1 1848 (+) YACT S000449							CAATBOX1 1897 (-) CAAT S000028							CACTFTPPCA1 1759 (+) YACT S000449							POLLEN1LELAT52 1787 (-) AGAAA S000245
	MYCCONSENSUSAT 1831 (-) CANNTG S000407							ARR1AT 1853 (-) NGATT S000454							BIHD1OS 1904 (+) TGTCA S000498							CACTFTPPCA1 1770 (+) YACT S000449							ABRERATCAL 1805 (-) MACGYGB S000507
	EBOXBNNAPA 1831 (+) CANNTG S000144							GTGANTG10 1855 (-) GTGA S000378							WRKY71OS 1905 (-) TGAC S000447							DOFCOREZM 1779 (+) AAAG S000265							DPBFCOREDCDC3 1805 (+) ACACNNG S000292
	MYCCONSENSUSAT 1831 (+) CANNTG S000407							SEF3MOTIFGM 1863 (+) AACCCA S000115							CAATBOX1 1913 (+) CAAT S000028							POLLEN1LELAT52 1792 (+) AGAAA S000245							CACGTGMOTIF 1806 (-) CACGTG S000042
	INRNTPSADB 1846 (+) YTCANTYY S000395							DOFCOREZM 1917 (-) AAAG S000265							CACTFTPPCA1 1918 (+) YACT S000449							DOFCOREZM 1794 (+) AAAG S000265							EBOXBNNAPA 1806 (-) CANNTG S000144
	MARTBOX 1850 (+) TTWTWTTWTT S000067							POLLEN1LELAT52 1918 (-) AGAAA S000245							GATABOX 1926 (+) GATA S000039							SP8BFIBSP8BIB 1804 (+) TACTATT S000184							MYCCONSENSUSAT 1806 (-) CANNTG S000407
	MARTBOX 1851 (+) TTWTWTTWTT S000067							DOFCOREZM 1921 (-) AAAG S000265							BIHD1OS 1930 (-) TGTCA S000498							CACTFTPPCA1 1804 (+) YACT S000449							ABRELATERD1 1806 (-) ACGTG S000414
	GT1CONSENSUS 1856 (-) GRWAAW S000198							POLLEN1LELAT52 1922 (-) AGAAA S000245							WRKY71OS 1930 (+) TGAC S000447							CAATBOX1 1808 (-) CAAT S000028							CACGTGMOTIF 1806 (+) CACGTG S000042
	GT1GMSCAM4 1856 (-) GAAAAA S000453							DOFCOREZM 1925 (-) AAAG S000265							CANBNNAPA 1937 (+) CNAACAC S000148							CACTFTPPCA1 1821 (-) YACT S000449							EBOXBNNAPA 1806 (+) CANNTG S000144
	POLLEN1LELAT52 1858 (-) AGAAA S000245							POLLEN1LELAT52 1926 (-) AGAAA S000245							CACTFTPPCA1 1951 (+) YACT S000449							DOFCOREZM 1825 (+) AAAG S000265							MYCCONSENSUSAT 1806 (+) CANNTG S000407
	BIHD1OS 1862 (-) TGTCA S000498							DOFCOREZM 1929 (-) AAAG S000265							CACTFTPPCA1 1966 (+) YACT S000449							NODCON2GM 1826 (-) CTCTT S000462							ABRERATCAL 1806 (+) MACGYGB S000507
	WRKY71OS 1862 (+) TGAC S000447							POLLEN1LELAT52 1930 (-) AGAAA S000245							WUSATAg 1971 (-) TTAATGG S000433							OSE2ROOTNODULE 1826 (-) CTCTT S000468							ACGTATERD1 1807 (-) ACGT S000415
	DOFCOREZM 1866 (+) AAAG S000265							DOFCOREZM 1933 (-) AAAG S000265							-10PEHVPSBD 1993 (+) TATTCT S000392							PYRIMIDINEBOXHVEPB1 1830 (-) TTTTTTCC S000298							RHERPATEXPA7 1807 (-) KCACGW S000512
	NODCON1GM 1866 (+) AAAGAT S000461							POLLEN1LELAT52 1934 (-) AGAAA S000245														GT1CONSENSUS 1830 (+) GRWAAW S000198							ABRELATERD1 1807 (+) ACGTG S000414
	OSE1ROOTNODULE 1866 (+) AAAGAT S000467							DOFCOREZM 1937 (-) AAAG S000265														GT1CONSENSUS 1831 (+) GRWAAW S000198							ACGTATERD1 1807 (+) ACGT S000415
	GATABOX 1869 (+) GATA S000039							POLLEN1LELAT52 1938 (-) AGAAA S000245														GT1GMSCAM4 1831 (+) GAAAAA S000453							INTRONLOWER 1819 (-) TGCAGG S000086
	E2FCONSENSUS 1874 (-) WTTSSCSS S000476							CCAATBOX1 1945 (+) CCAAT S000030														DOFCOREZM 1835 (+) AAAG S000265							RYREPEATBNNAPA 1821 (-) CATGCA S000264
	CAATBOX1 1878 (+) CAAT S000028							CAATBOX1 1946 (+) CAAT S000028														POLLEN1LELAT52 1837 (+) AGAAA S000245							GATABOX 1826 (+) GATA S000039
	CAATBOX1 1896 (-) CAAT S000028							ROOTMOTIFTAPOX1 1947 (-) ATATT S000098														DOFCOREZM 1839 (+) AAAG S000265							GATABOX 1828 (-) GATA S000039
	CCAATBOX1 1896 (-) CCAAT S000030							WBOXHVISO1 1952 (-) TGACT S000442														POLLEN1LELAT52 1841 (+) AGAAA S000245							POLASIG3 1832 (-) AATAAT S000088
	LEAFYATAG 1906 (-) CCAATGT S000432							WBOXNTERF3 1952 (-) TGACY S000457														DOFCOREZM 1843 (+) AAAG S000265							MYB2CONSENSUSAT 1848 (-) YAACKG S000409
	CAATBOX1 1908 (-) CAAT S000028							WRKY71OS 1953 (-) TGAC S000447														CGACGOSAMY3 1851 (-) CGACG S000205							MYBCOREATCYCB1 1848 (-) AACGG S000502
	CCAATBOX1 1908 (-) CCAAT S000030							GTGANTG10 1954 (-) GTGA S000378														GATABOX 1874 (+) GATA S000039							MYBCORE 1848 (+) CNGTTR S000176
	GT1CONSENSUS 1911 (+) GRWAAW S000198							CACTFTPPCA1 1955 (+) YACT S000449														GT1CONSENSUS 1874 (+) GRWAAW S000198							WBOXATNPR1 1857 (+) TTGAC S000390
	CACTFTPPCA1 1922 (+) YACT S000449							ARR1AT 1967 (+) NGATT S000454														IBOXCORE 1874 (+) GATAA S000199							GCN4OSGLUB1 1858 (-) TGAGTCA S000277
	CURECORECR 1945 (-) GTAC S000493							GT1CONSENSUS 1973 (-) GRWAAW S000198														CAATBOX1 1878 (-) CAAT S000028							WBOXHVISO1 1858 (+) TGACT S000442
	CURECORECR 1945 (+) GTAC S000493							GT1GMSCAM4 1973 (-) GAAAAA S000453														GATABOX 1881 (+) GATA S000039							WRKY71OS 1858 (+) TGAC S000447
	CACTFTPPCA1 1946 (+) YACT S000449							POLLEN1LELAT52 1975 (-) AGAAA S000245														GT1CONSENSUS 1881 (+) GRWAAW S000198							WBOXNTERF3 1858 (+) TGACY S000457
	CACTFTPPCA1 1952 (+) YACT S000449							ROOTMOTIFTAPOX1 1985 (+) ATATT S000098														IBOXCORE 1881 (+) GATAA S000199							GTGANTG10 1862 (-) GTGA S000378
	TATABOX4 1963 (+) TATATAA S000111							MARTBOX 1988 (+) TTWTWTTWTT S000067														TAAAGSTKST1 1883 (+) TAAAG S000387							POLLEN1LELAT52 1866 (+) AGAAA S000245
	GATABOX 1972 (-) GATA S000039							MARTBOX 1989 (+) TTWTWTTWTT S000067														DOFCOREZM 1884 (+) AAAG S000265							POLASIG2 1869 (+) AATTAAA S000081
	MYBST1 1972 (-) GGATA S000180																					INRNTPSADB 1886 (-) YTCANTYY S000395							RAV1AAT 1876 (+) CAACA S000314
	AMYBOX2 1972 (+) TATCCAT S000021																					EECCRCAH1 1894 (+) GANTTNC S000494							SEF4MOTIFGM7S 1881 (-) RTTTTTR S000103
	TATCCAYMOTIFOSRAMY3D 1972 (+) TATCCAY S000256																					MYBPZM 1902 (+) CCWACC S000179							GT1CONSENSUS 1886 (-) GRWAAW S000198
	TATCCAOSAMY 1972 (+) TATCCA S000403																					ARR1AT 1909 (-) NGATT S000454							POLLEN1LELAT52 1888 (-) AGAAA S000245
	GTGANTG10 1979 (-) GTGA S000378																					GTGANTG10 1913 (-) GTGA S000378							DOFCOREZM 1891 (-) AAAG S000265
	CACTFTPPCA1 1980 (+) YACT S000449																					CCAATBOX1 1916 (+) CCAAT S000030							POLLEN1LELAT52 1892 (-) AGAAA S000245
	CAATBOX1 1995 (-) CAAT S000028																					CAATBOX1 1917 (+) CAAT S000028							DOFCOREZM 1895 (-) AAAG S000265
																						BIHD1OS 1922 (+) TGTCA S000498							TAAAGSTKST1 1895 (-) TAAAG S000387
																						WBOXATNPR1 1923 (-) TTGAC S000390							POLASIG2 1896 (-) AATTAAA S000081
																						WRKY71OS 1923 (-) TGAC S000447							SEF4MOTIFGM7S 1900 (+) RTTTTTR S000103
																						DOFCOREZM 1927 (+) AAAG S000265							AMYBOX1 1903 (-) TAACARA S000020
																						-10PEHVPSBD 1929 (-) TATTCT S000392							MYBGAHV 1903 (-) TAACAAA S000181
																						EBOXBNNAPA 1936 (-) CANNTG S000144							GAREAT 1903 (-) TAACAAR S000439
																						MYCCONSENSUSAT 1936 (-) CANNTG S000407							ROOTMOTIFTAPOX1 1909 (+) ATATT S000098
																						MYB2CONSENSUSAT 1936 (-) YAACKG S000409							CACTFTPPCA1 1914 (+) YACT S000449
																						EBOXBNNAPA 1936 (+) CANNTG S000144							CACTFTPPCA1 1918 (+) YACT S000449
																						MYBCORE 1936 (+) CNGTTR S000176							CCAATBOX1 1928 (+) CCAAT S000030
																						MYCCONSENSUSAT 1936 (+) CANNTG S000407							CAATBOX1 1929 (+) CAAT S000028
																						ARR1AT 1940 (+) NGATT S000454							EBOXBNNAPA 1939 (-) CANNTG S000144
																						GTGANTG10 1947 (-) GTGA S000378							MYCCONSENSUSAT 1939 (-) CANNTG S000407
																						GTGANTG10 1958 (-) GTGA S000378							EBOXBNNAPA 1939 (+) CANNTG S000144
																						CACTFTPPCA1 1959 (+) YACT S000449							MYCCONSENSUSAT 1939 (+) CANNTG S000407
																						-10PEHVPSBD 1962 (+) TATTCT S000392							TBOXATGAPB 1946 (+) ACTTTG S000383
																						SITEIIATCYTC 1967 (+) TGGGCY S000474							DOFCOREZM 1947 (-) AAAG S000265
																						POLLEN1LELAT52 1976 (-) AGAAA S000245							ERELEE4 1948 (-) AWTTCAAA S000037
																						SORLIP1AT 1995 (+) GCCAC S000482							POLASIG2 1952 (+) AATTAAA S000081
																													CACTFTPPCA1 1962 (+) YACT S000449
																													DOFCOREZM 1964 (-) AAAG S000265
																													POLLEN1LELAT52 1966 (-) AGAAA S000245
																													CAATBOX1 1972 (-) CAAT S000028
																													SEBFCONSSTPR10A 1973 (+) YTGTCWC S000391
																													ARFAT 1974 (+) TGTCTC S000270
																													SURECOREATSULTR11 1975 (-) GAGAC S000499
																													WBOXHVISO1 1985 (-) TGACT S000442
																													WBOXNTERF3 1985 (-) TGACY S000457
																													WRKY71OS 1986 (-) TGAC S000447
																													ARR1AT 1994 (-) NGATT S000454

## Sheet:  Total CREs (promoter)
Positive strand	Genes						Negative strand	Genes						Both positive and negative strand		Genes
CREs	SDR	WUS	DEF	ACS	ACS-1		CREs	SDR	WUS	DEF	ACS	ACS-1		Functional clades of CREs	CREs	SDR	WUS	DEF	ACS	ACS-1		Total
CAATBOX1	8	7	10	6	5		CAATBOX1	11	3	5	6	4		Regulatory/ Transcription	CAATBOX1	19	10	15	12	9		65
CCAATBOX1	2	4	1	1	2		CCAATBOX1	5	0	1	1	1			CCAATBOX1	7	4	2	2	3
INTRONLOWER	1	0	0	0	1		INTRONLOWER	0	0	0	0	1			INTRONLOWER	1	0	0	0	2
MART BOX	2	2	0	1	1		MARABOX1	0	2	0	0	0			MARABOX1	0	2	0	0	0
MYBST1	0	0	0	2	0		MARARS	0	0	0	1	0			MARARS	0	0	0	1	0
POLASIG1	2	2	0	0	1		MARTBOX	1	1	6	8	2			MARTBOX	3	3	6	9	3
POLASIG2	0	0	3	0	3		MYBST1	1	0	3	2	0			MYBST1	1	0	3	4	0
POLASIG3	0	2	1	1	4		POLASIG1	0	4	2	0	7			POLASIG1	2	6	2	0	8
TATABOX3	0	1	0	0	0		POLASIG2	2	1	0	0	2			POLASIG2	2	1	3	0	5
TATABOX4	3	0	1	0	2		POLASIG3	0	1	4	1	3			POLASIG3	0	3	5	2	7
TATABOX5	1	2	5	0	4		TATABOX2	0	0	0	1	0			TATABOX2	0	0	0	1	0
TATABOXOSPAL	1	0	0	0	1		TATABOX3	0	0	0	0	1			TATABOX3	0	1	0	0	1
							TATABOX4	1	0	0	0	1			TATABOX4	4	0	1	0	3
_300 ELEMENT	0	0	1	0	0		TATABOX5	3	3	2	1	5			TATABOX5	4	5	7	1	9
2SSEEDPROTBANAPA	0	0	1	0	0		TATABOXOSPAL	0	0	1	0	0			TATABOXOSPAL	1	0	1	0	1
AACACOREOSGLUB1	0	0	1	0	0									Tissue-specific
CEREGLUBOX2PSLEGA	1	0	0	0	0		_300 ELEMENT	0	0	1	0	1		Seed/Endosperm specific	_300 ELEMENT	0	0	2	0	1
DOFCOREZM	10	7	5	12	3		AACACOREOSGLUB1	1	0	0	0	0			2SSEEDPROTBANAPA	0	0	1	0	0
DPBFCOREDCDC3	0	0	0	0	1		CANBNNAPA	0	0	2	0	0			AACACOREOSGLUB1	1	0	1	0	0
SEF3MOTIFGM	0	3	0	0	0		DOFCOREZM	3	17	8	5	9			CANBNNAPA	0	0	2	0	0
SEF4MOTIFGM7S	5	1	1	1	3		DPBFCOREDCDC3	0	0	2	0	0			CEREGLUBOX2PSLEGA	1	0	0	0	0
NODCON1GM	2	0	0	0	1		GCN4OSGLUB1	0	1	0	0	1			DOFCOREZM	13	24	13	17	12		79
NODCON2GM	0	2	1	1	1		PROLAMINBOXOSGLUB1	0	0	1	0	0			DPBFCOREDCDC3	0	0	2	0	1
NTBBF1ARROLB	0	1	0	0	2		SEF1MOTIF	1	1	1	0	0			GCN4OSGLUB1	0	1	0	0	1
OSE1ROOTNODULE	2	0	0	0	1		SEF3MOTIFGM	0	0	2	0	0			PROLAMINBOXOSGLUB1	0	0	1	0	0
OSE2ROOTNODULE	0	2	1	1	1		SEF4MOTIFGM7S	0	1	3	2	6			SEF1MOTIF	1	1	1	0	0
RAV1AAT	4	0	1	0	0		NODCON2GM	2	1	1	2	2			SEF3MOTIFGM	0	3	2	0	0
RHERPATEXPA7	0	0	0	1	0		NTBBF1ARROLB	0	0	1	0	0			SEF4MOTIFGM7S	5	2	4	3	9
ROOTMOTIFTAPOX1	3	5	4	3	5		OSE2ROOTNODULE	2	1	1	1	2		Root/Nodule -specific	NODCON1GM	2	0	0	0	1
GTGANTG10	4	3	2	1	1		RAV1AAT	1	1	2	0	0			NODCON2GM	2	3	2	3	3
POLLEN1LELAT52	4	3	5	7	6		RHERPATEXPA7	0	0	0	0	1			NTBBF1ARROLB	0	1	1	0	2
QELEMENTZMZM13	0	0	0	1	0		ROOTMOTIFTAPOX1	2	8	6	3	4			OSE1ROOTNODULE	2	0	0	0	1
SITEIIATCYTC	0	0	0	1	0		CONSERVED11NTZMATP1	0	0	0	0	1			OSE2ROOTNODULE	2	3	2	2	3
SP8BFIBSP8BIB	0	0	0	1	0		GTGANTG10	3	4	2	5	1			RAV1AAT	5	1	3	0	0
CACTFTPPCA1	4	12	11	13	8		POLLEN1LELAT52	2	14	4	2	6			RHERPATEXPA7	0	0	0	1	1
CARGCW8GAT	0	1	2	4	0		QELEMENTZMZM13	1	0	0	0	0			ROOTMOTIFTAPOX1	5	13	10	6	9		43
L1BOXATPDF1	0	0	0	1	0		SITEIIATCYTC	0	0	0	0	1		Anther/Pollen-specific	CONSERVED11NTZMATP1	0	0	0	0	1
LEAFYATAG	0	0	1	0	0		SP8BFIBSP8BIB	0	0	0	0	1			GTGANTG10	7	7	4	6	2
MYBPZM	0	0	0	2	1		CACTFTPPCA1	12	5	10	10	6			POLLEN1LELAT52	6	17	9	9	12		53
RGATAOS	0	1	0	0	0		CARGCW8GAT	0	1	2	4	0			QELEMENTZMZM13	1	0	0	1	0
TAAAGSTKST1	0	2	2	1	1		L1BOXATPDF1	1	0	0	0	0			SITEIIATCYTC	0	0	0	1	1
WUSATAg	0	0	0	1	0		LEAFYATAG	1	0	0	0	0			SP8BFIBSP8BIB	0	0	0	1	1
XYLAT	0	1	0	1	1		MYBPZM	0	1	0	0	0		Mesophyll Specific	CACTFTPPCA1	16	17	21	23	14		91
							TAAAGSTKST1	0	3	3	1	3		Others	CARGCW8GAT	0	2	4	8	0
ACGTABOX	1	1	0	0	0		TGTCACACMCUCUMISIN	0	1	0	0	0			L1BOXATPDF1	1	0	0	1	0
AMYBOX1	0	0	0	1	0		WUSATAg	0	0	1	0	0			LEAFYATAG	1	0	1	0	0
AMYBOX2	1	0	1	0	0		XYLAT	0	1	0	0	0			MYBPZM	0	1	0	2	1
MYBGAHV	0	0	0	1	0										RGATAOS	0	1	3	0	0
PYRIMIDINEBOXOSRAMY1A	1	1	2	1	0		ACGTABOX	1	1	0	0	0			TAAAGSTKST1	0	5	2	2	4
SREATMSD	0	0	1	0	0		AMYBOX1	1	0	0	0	1			TGTCACACMCUCUMISIN	0	1	0	0	0
SURE2STPAT21	0	1	0	0	0		MYBGAHV	0	0	0	0	1			WUSATAg	0	0	1	1	0
TATCCAOSAMY	1	0	1	0	0		PYRIMIDINEBOXOSRAMY1A	2	0	0	1	0			XYLAT	0	2	0	1	1
TATCCAYMOTIFOSRAMY3D	1	0	1	0	0		SREATMSD	0	0	0	2	0		Inducible
WBOXHVISO1	0	1	1	2	1		TATCCAOSAMY	0	0	0	2	0		Sugar-Responsive	ACGTABOX	2	2	0	0	0
ARFAT	0	0	0	1	1		WBOXHVISO1	1	1	0	0	2			AMYBOX1	1	0	0	1	1
ARR1AT	4	3	2	6	6		AUXREPSIAA4	0	0	0	1	0			AMYBOX2	1	0	1	0	0
CACGTGMOTIF	0	0	0	0	1		ARFAT	1	0	0	0	0			MYBGAHV	0	0	0	1	1
CARGNCAT	0	0	0	1	0		ARR1AT	5	6	5	8	6			PYRIMIDINEBOXOSRAMY1A	3	1	2	2	0
CPBCSPOR	0	1	1	0	0		CACGTGMOTIF	0	0	0	0	1			SREATMSD	0	0	1	2	0
DPBFCOREDCDC3	0	0	0	0	1		CARGNCAT	0	0	0	1	0			SURE2STPAT21	0	1	0	0	0
ERELEE4	0	0	1	0	0		CPBCSPOR	0	1	2	0	3			TATCCAOSAMY	1	0	1	2	0
GAREAT	1	0	0	1	0		DPBFCOREDCDC3	0	0	2	0	0			TATCCAYMOTIFOSRAMY3D	1	0	1	0	0
LECPLEACS2	0	1	0	0	1		ERELEE4	1	0	0	0	1			WBOXHVISO1	1	2	1	2	3
SEBFCONSSTPR10A	0	0	0	1	1		GAREAT	0	0	0	0	1		Hormone-responsive	AUXREPSIAA4	0	0	0	1	0	Auxin
ABRELATERD1	0	0	0	0	1		GARE1OSREP1	1	0	0	0	0			ARFAT	1	0	0	1	1	Auxin
ACGTATERD1	1	1	0	1	2		GGTCCCATGMSAUR	0	0	0	1	0			ARR1AT	9	9	7	14	12	Cytokinin	51
ANAERO1CONSENSUS	1	0	1	2	0		LECPLEACS2	0	0	0	0	2			CACGTGMOTIF	0	0	0	0	2	ABA
ANAERO2CONSENSUS	0	0	0	2	0		PYRIMIDINEBOXHVEPB1	0	0	0	1	0			CARGNCAT	0	0	0	2	0	GA
CBFHV	1	0	0	0	0		SEBFCONSSTPR10A	1	0	0	0	0			CPBCSPOR	0	2	3	0	3	Cytokinin
CRTDREHVCBF2	1	0	1	0	0		SPHCOREZMC1	0	0	0	1	0			DPBFCOREDCDC3	0	0	2	0	1	ABA
EECCRCAH1	1	0	0	1	0		T/GBOXATPIN2	0	0	0	1	0			ERELEE4	1	0	1	0	1	Ethylene
MYB1AT	0	2	1	0	2		ABRELATERD1	0	0	0	1	1			GAREAT	1	0	0	1	1	GA
MYB2AT	0	1	0	0	0		ACGTATERD1	1	1	0	1	2			GARE1OSREP1	1	0	0	0	0	GA
MYBCORE	3	1	1	1	1		ANAERO1CONSENSUS	4	2	0	1	1			GGTCCCATGMSAUR	0	0	0	1	0	Auxin
MYCATRD22	0	0	2	0	0		CBFHV	1	0	0	0	0			LECPLEACS2	0	1	0	0	3	Ethylene
MYCCONSENSUSAT	7	0	2	5	3		CRTDREHVCBF2	1	0	0	0	0			PYRIMIDINEBOXHVEPB1	0	0	0	1	0	Auxin
PREATPRODH	1	0	1	0	0		EECCRCAH1	0	0	0	0	1			SEBFCONSSTPR10A	1	0	0	1	1	GA
TATAPVTRNALEU	0	0	0	0	1		LTRE1HVBLT49	0	1	0	0	0			SPHCOREZMC1	0	0	0	1	0	ABA
ABRERATCAL	0	0	0	0	2		MYB1AT	0	1	0	0	0			T/GBOXATPIN2	0	0	0	1	0	JA
AMMORESIVDCRNIA1	0	0	0	1	0		MYB2AT	0	0	1	0	0		Abiotic stress-responsive	ABRELATERD1	0	0	0	1	2
BIHD1OS	0	0	1	1	0		MYB2CONSENSUSAT	1	1	1	1	1			ACGTATERD1	2	2	0	2	4
BOXLCOREDCPAL	1	0	0	1	0		MYBCORE	1	1	0	0	0			ANAERO1CONSENSUS	5	2	1	3	1
CGCGBOXAT	0	0	0	1	0		MYCATERD1	0	0	1	0	0			ANAERO2CONSENSUS	0	0	0	2	0
CURECORECR	2	2	2	2	0		MYCCONSENSUSAT	7	0	2	5	3			CBFHV	2	0	0	0	0
ELRECOREPCRP1	2	0	1	0	0		PREATPRODH	1	0	1	0	1			CRTDREHVCBF2	2	0	1	0	0
GT1GMSCAM4	2	1	2	3	1		ABRERATCAL	0	0	0	1	1			EECCRCAH1	1	0	0	1	1
MYB1LEPR	0	0	0	0	1		BIHD1OS	1	1	4	1	1			MYB1AT	0	3	1	0	2
SURECOREATSULTR11	1	0	0	0	0		CGCGBOXAT	0	0	0	1	1			MYB2AT	0	1	1	0	0
WBBOXPCWRKY1	1	0	1	0	0		CURECORECR	2	2	2	2	0			MYB2CONSENSUSAT	1	0	1	1	1
WBOXATNPR1	3	0	2	2	2		ELRECOREPCRP1	1	0	0	0	0			MYBCORE	4	2	1	1	1
WBOXNTCHN48	0	0	0	1	0		GT1GMSCAM4	1	4	0	1	0			MYCATERD1	0	0	1	0	0
WBOXNTERF3	4	1	1	2	1		SEBFCONSSTPR10A	1	0	0	0	0			MYCATRD22	0	0	2	0	0
WRKY71OS	5	2	6	2	2		SURECOREATSULTR11	0	0	0	1	1			MYCCONSENSUSAT	14	0	4	10	6		34
1-10PEHVPSBD	0	0	1	1	2		WBOXATNPR1	1	0	0	1	1			PREATPRODH	2	0	2	0	1
BOXIINTPATPB	0	2	0	0	2		WBOXNTCHN48	0	0	0	2	0			TATAPVTRNALEU	0	0	0	0	1
CCA1ATLHCB1	0	0	0	1	0		WBOXNTERF3	2	1	0	3	2		Biotic stress/Elicitor-responsive	ABRERATCAL	0	0	0	1	3
CIACADIANLELHC	0	0	1	0	0		WRKY71OS	2	1	1	2	2			AMMORESIVDCRNIA1	0	0	0	1	0
EBOXBNNAPA	6	0	1	5	3		1-10PEHVPSBD	0	3	0	1	0			BIHD1OS	1	1	5	2	1
GATABOX	3	6	2	4	6		BOXIINTPATPB	0	0	1	0	0			BOXLCOREDCPAL	1	0	0	1	0
GT1CONSENSUS	7	4	4	10	5		CCA1ATLHCB1	1	0	0	0	0			CGCGBOXAT	0	0	0	2	1
HBOXCONSENSUSPVCHS	0	0	0	1	1		CIACADIANLELHC	1	0	0	1	1			CURECORECR	4	4	4	4	0
IBOXCORE	1	2	1	4	3		EBOXBNNAPA	7	0	2	5	3			ELRECOREPCRP1	3	0	1	0	0
INRNTPSADB	1	3	2	2	0		GATABOX	6	3	7	3	4			GT1GMSCAM4	3	5	2	4	1
RBCSCONSENSUS	0	0	0	0	1		GT1CONSENSUS	6	6	9	3	1			MYB1LEPR	0	0	0	0	1
REALPHALGLHCB21	0	0	0	0	1		GT1CORE	0	0	0	1	1			SEBFCONSSTPR10A	1	0	0	0	0
SORLIP1AT	1	0	0	1	0		HDZIP2ATATHB2	0	0	0	0	1			SURECOREATSULTR11	1	0	0	1	1
TBOXATGAPB	0	0	0	2	1		IBOXCORE	2	1	3	1	1			WBBOXPCWRKY1	1	0	1	0	0
E2FCONSENSUS	0	1	0	0	0		INRNTPSADB	1	1	0	2	1			WBOXATNPR1	4	0	2	3	3
							RYREPEATBNNAPA	0	0	0	0	2			WBOXNTCHN48	0	0	0	3	0
Total 105 CRES							RYREPEATGMGY2	0	0	0	0	1			WBOXNTERF3	6	2	1	5	3
							RYREPEATLEGUMINBOX	0	0	0	0	1			WRKY71OS	7	3	7	4	4
							S1FBOXSORPS1L21	2	0	1	0	0		Light-responsive	1-10PEHVPSBD	0	3	1	2	2
							S1FSORPL21	1	0	0	0	0			BOXIINTPATPB	0	2	1	0	2
							SORLIP1AT	0	1	0	0	0			CCA1ATLHCB1	1	0	0	1	0
							SORLREP3AT	0	2	0	0	0			CIACADIANLELHC	1	0	1	0	0
							TBOXATGAPB	1	0	0	1	0			EBOXBNNAPA	13	0	3	10	6		32
															GATABOX	9	9	9	7	10		44
							E2FCONSENSUS	1	0	0	1	1			GT1CONSENSUS	13	10	13	13	6		55
							MYBCOREATCYCB1	0	0	0	0	1			GT1CORE	0	0	0	1	1
															HBOXCONSENSUSPVCHS	0	0	0	1	1
							Total 117 CREs								HDZIP2ATATHB2	0	0	0	0	1
															IBOXCORE	3	3	4	5	4
															INRNTPSADB	2	4	2	4	1
															RBCSCONSENSUS	0	0	0	0	1
															REALPHALGLHCB21	0	0	0	0	1
															RYREPEATBNNAPA	0	0	0	0	2
															RYREPEATGMGY2	0	0	0	0	1
															RYREPEATLEGUMINBOX	0	0	0	0	1
															S1FBOXSORPS1L21	2	0	1	0	0
															S1FSORPL21	1	0	0	0	0
															SORLIP1AT	1	1	0	1	0
															SORLREP3AT	0	2	0	0	0
															TBOXATGAPB	1	0	0	3	1
														Cell cycle	E2FCONSENSUS	1	1	0	1	1
															MYBCOREATCYCB1	0	0	0	0	1
															Total 133 CREs

## Sheet:  Total CREs(Classwise) promoter
Positive strand							Negative strand
CREs	SDR	WUS	DEF	ACS	ACS-1		CREs	SDR	WUS	DEF	ACS	ACS-1
Regulatory/ Transcription	20	20	21	11	24		Regulatory/ Transcription	24	15	24	21	27
Seed	16	11	9	13	7		Seed	5	20	20	7	17
Root	11	10	7	6	11		Root	6	11	11	7	9
Pollen	8	6	7	11	7		Pollen	6	18	6	7	8
Others	4	17	16	23	11		Others	14	12	15	16	9
Sugar responsive	5	4	7	5	1		Sugar responsive	5	2	0	5	4
Hormone responsive	5	5	4	10	11		Hormone responsive	9	7	9	13	14
Abiotic stress-responsive	16	6	9	12	10		Abiotic stress-responsive	17	6	6	9	10
Biotic and Elicitor responsive	21	16	16	6	9		Biotic and Elicitor responsive	11	9	7	15	9
Light-responsive	19	17	12	31	25		Light-responsive	28	17	23	18	17
Cell cycle	0	0	1	0	0		Cell cycle	1	0	0	1	2
Both positive and negative strand
	SDR	WUS	DEF	ACS	ACS-1
Regulatory/ Transcription	44	35	45	32	51
Seed	21	31	29	20	24
Root	17	21	18	13	20
Pollen	14	24	13	18	15
Others	18	29	31	39	20
Sugar responsive	10	6	7	10	5
Hormone responsive	14	12	13	23	25
Abiotic stress-responsive	33	12	15	21	20
Biotic and Elicitor responsive	32	25	23	21	18
Light-responsive	47	34	35	49	42
Cell cycle	1	0	1	1	2

## Sheet: DE genes
Sequence details of DE genes
			Top row indicates length of UTR, intron or exon in bp
			Bottom row indicates nucleotide ending position in bp
	5'UTR	Exon1	Intron 1	Exon2	Intron 2	exon 3	Intron 3	Exon 4	Intron4	exon5	intron5	exon6	intron6	exon5	3' utr	Total length
SDR	62	83	280	829											128		Length in bp
		145	425	1254											1382	1382	Ending nucleotide position in bp
WUS	408	448	182	89	499	357									296
		856	1038	1127	1626	1983									2279	2279
DEF	191	191	181	67	105	62	133	100	753	42	81	45	107	200		2258
		382	563	630	735	797	930	1030	1783	1825	1906	1951	2058	2258
ACS	283	165	96	132	119	161	947	985							417
		448	544	676	795	956	1903	2888							3305	3305
ACS1	152	156	124	132	116	161	962	1000							280
		308	432	564	680	841	1803	2803							3083	3083
SDR maize	86	155	92	856											123
		241	333	1189											1312	1312

## Sheet: PLACE CREs (Genes)
SDR							WUS								DEF							ACS							ACS-1
Factor or Site Name Loc.(Str.) Signal Sequence SITE #									Factor or Site Name Loc.(Str.) Signal Sequence SITE #							Factor or Site Name Loc.(Str.) Signal Sequence SITE #							Factor or Site Name Loc.(Str.) Signal Sequence SITE #							Factor or Site Name Loc.(Str.) Signal Sequence SITE #
____________________________________________________________________________									____________________________________________________________________________							____________________________________________________________________________							____________________________________________________________________________							____________________________________________________________________________
DOFCOREZM 1 (-) AAAG S000265									LECPLEACS2 3 (-) TAAAATAT S000465							RAV1AAT 7 (+) CAACA S000314							CURECORECR 9 (-) GTAC S000493							TATABOX1 17 (+) CTATAAATAC S000108
GAGAGMGSA1 14 (-) GAGAGAGAGAGAGAGAGA S000405									ROOTMOTIFTAPOX1 3 (+) ATATT S000098							SEF3MOTIFGM 11 (+) AACCCA S000115							CURECORECR 9 (+) GTAC S000493							TATABOX2 18 (+) TATAAAT S000109
GAGA8HVBKN3 14 (-) GAGAGAGAGAGAGAGA S000427									CACTFTPPCA1 9 (+) YACT S000449							CACTFTPPCA1 15 (+) YACT S000449							MARTBOX 18 (+) TTWTWTTWTT S000067							LTRECOREATCOR15 27 (+) CCGAC S000153
CTRMCAMV35S 14 (+) TCTCTCTCT S000460									GATABOX 17 (-) GATA S000039							DOFCOREZM 17 (-) AAAG S000265							MARTBOX 21 (+) TTWTWTTWTT S000067							PYRIMIDINEBOXOSRAMY1A 42 (+) CCTTTT S000259
GAGAGMGSA1 16 (-) GAGAGAGAGAGAGAGAGA S000405									POLLEN1LELAT52 33 (+) AGAAA S000245							NODCON2GM 23 (+) CTCTT S000462							MARTBOX 24 (+) TTWTWTTWTT S000067							DOFCOREZM 43 (-) AAAG S000265
GAGA8HVBKN3 16 (-) GAGAGAGAGAGAGAGA S000427									DOFCOREZM 35 (+) AAAG S000265							OSE2ROOTNODULE 23 (+) CTCTT S000468							POLASIG1 25 (-) AATAAA S000080							CURECORECR 48 (-) GTAC S000493
CTRMCAMV35S 16 (+) TCTCTCTCT S000460									POLLEN1LELAT52 37 (+) AGAAA S000245							GATABOX 36 (+) GATA S000039							TATABOX5 26 (+) TTATTT S000203							CURECORECR 48 (+) GTAC S000493
GAGAGMGSA1 18 (-) GAGAGAGAGAGAGAGAGA S000405									DOFCOREZM 40 (+) AAAG S000265							BOXIINTPATPB 39 (+) ATAGAA S000296							MARTBOX 31 (+) TTWTWTTWTT S000067							GTGANTG10 53 (-) GTGA S000378
GAGA8HVBKN3 18 (-) GAGAGAGAGAGAGAGA S000427									NODCON1GM 40 (+) AAAGAT S000461							POLLEN1LELAT52 41 (+) AGAAA S000245							POLASIG1 32 (-) AATAAA S000080							CACTFTPPCA1 54 (+) YACT S000449
CTRMCAMV35S 18 (+) TCTCTCTCT S000460									OSE1ROOTNODULE 40 (+) AAAGAT S000467							PYRIMIDINEBOXOSRAMY1A 50 (+) CCTTTT S000259							TATABOX5 33 (+) TTATTT S000203							DOFCOREZM 67 (+) AAAG S000265
GAGAGMGSA1 20 (-) GAGAGAGAGAGAGAGAGA S000405									GATABOX 43 (+) GATA S000039							-300ELEMENT 51 (-) TGHAAARK S000122							SEF4MOTIFGM7S 35 (+) RTTTTTR S000103							ROOTMOTIFTAPOX1 73 (-) ATATT S000098
GAGA8HVBKN3 20 (-) GAGAGAGAGAGAGAGA S000427									GTGANTG10 54 (+) GTGA S000378							DOFCOREZM 51 (-) AAAG S000265							ROOTMOTIFTAPOX1 52 (+) ATATT S000098							ROOTMOTIFTAPOX1 74 (+) ATATT S000098
CTRMCAMV35S 20 (+) TCTCTCTCT S000460									ARR1AT 55 (+) NGATT S000454							GT1CONSENSUS 52 (-) GRWAAW S000198							GT1CORE 55 (-) GGTTAA S000125							GTGANTG10 85 (-) GTGA S000378
GAGAGMGSA1 22 (-) GAGAGAGAGAGAGAGAGA S000405									ARR1AT 60 (-) NGATT S000454							GT1GMSCAM4 52 (-) GAAAAA S000453							SORLREP3AT 66 (-) TGTATATAT S000488							EBOXBNNAPA 86 (-) CANNTG S000144
GAGA8HVBKN3 22 (-) GAGAGAGAGAGAGAGA S000427									ASF1MOTIFCAMV 70 (-) TGACG S000024							TCA1MOTIF 61 (+) TCATCTTCTT S000159							MYB1AT 81 (+) WAACCA S000408							MYCCONSENSUSAT 86 (-) CANNTG S000407
CTRMCAMV35S 22 (+) TCTCTCTCT S000460									WRKY71OS 71 (-) TGAC S000447							NODCON2GM 71 (+) CTCTT S000462							WUSATAg 84 (-) TTAATGG S000433							EBOXBNNAPA 86 (+) CANNTG S000144
GAGAGMGSA1 24 (-) GAGAGAGAGAGAGAGAGA S000405									PYRIMIDINEBOXOSRAMY1A 77 (+) CCTTTT S000259							OSE2ROOTNODULE 71 (+) CTCTT S000468							ARR1AT 93 (-) NGATT S000454							MYCCONSENSUSAT 86 (+) CANNTG S000407
GAGA8HVBKN3 24 (-) GAGAGAGAGAGAGAGA S000427									DOFCOREZM 78 (-) AAAG S000265							DOFCOREZM 73 (-) AAAG S000265							CACTFTPPCA1 97 (+) YACT S000449							CACTFTPPCA1 86 (+) YACT S000449
CTRMCAMV35S 24 (+) TCTCTCTCT S000460									CACTFTPPCA1 89 (-) YACT S000449							RAV1AAT 85 (+) CAACA S000314							EBOXBNNAPA 102 (-) CANNTG S000144							POLLEN1LELAT52 96 (-) AGAAA S000245
GAGAGMGSA1 26 (-) GAGAGAGAGAGAGAGAGA S000405									EECCRCAH1 90 (-) GANTTNC S000494							CAATBOX1 97 (-) CAAT S000028							MYBCORE 102 (-) CNGTTR S000176							DOFCOREZM 99 (-) AAAG S000265
GAGA8HVBKN3 26 (-) GAGAGAGAGAGAGAGA S000427									CACTFTPPCA1 97 (+) YACT S000449							CACTFTPPCA1 101 (+) YACT S000449							MYCCONSENSUSAT 102 (-) CANNTG S000407							SEF3MOTIFGM 109 (+) AACCCA S000115
CTRMCAMV35S 26 (+) TCTCTCTCT S000460									CURECORECR 102 (-) GTAC S000493							SEBFCONSSTPR10A 119 (+) YTGTCWC S000391							EBOXBNNAPA 102 (+) CANNTG S000144							MYB2AT 113 (-) TAACTG S000177
GAGA8HVBKN3 28 (-) GAGAGAGAGAGAGAGA S000427									CURECORECR 102 (+) GTAC S000493							BIHD1OS 120 (+) TGTCA S000498							MYCCONSENSUSAT 102 (+) CANNTG S000407							MYB2CONSENSUSAT 113 (-) YAACKG S000409
CTRMCAMV35S 28 (+) TCTCTCTCT S000460									DOFCOREZM 111 (-) AAAG S000265							WRKY71OS 121 (-) TGAC S000447							MYB2CONSENSUSAT 102 (+) YAACKG S000409							MYBCORE 113 (+) CNGTTR S000176
CTRMCAMV35S 30 (+) TCTCTCTCT S000460									POLLEN1LELAT52 112 (-) AGAAA S000245							GTGANTG10 122 (-) GTGA S000378							BIHD1OS 110 (+) TGTCA S000498							EECCRCAH1 121 (+) GANTTNC S000494
CTRMCAMV35S 32 (+) TCTCTCTCT S000460									NODCON2GM 122 (+) CTCTT S000462							TBOXATGAPB 138 (+) ACTTTG S000383							WRKY71OS 111 (-) TGAC S000447							CAREOSREP1 129 (+) CAACTC S000421
CTRMCAMV35S 34 (+) TCTCTCTCT S000460									OSE2ROOTNODULE 122 (+) CTCTT S000468							DOFCOREZM 139 (-) AAAG S000265							CACTFTPPCA1 132 (+) YACT S000449							TATABOX5 141 (-) TTATTT S000203
GATABOX 55 (+) GATA S000039									DOFCOREZM 124 (-) AAAG S000265							GATABOX 151 (+) GATA S000039							TBOXATGAPB 133 (+) ACTTTG S000383							MARABOX1 142 (+) AATAAAYAAA S000063
GT1CONSENSUS 55 (+) GRWAAW S000198									PYRIMIDINEBOXOSRAMY1A 137 (+) CCTTTT S000259							BIHD1OS 161 (+) TGTCA S000498							DOFCOREZM 134 (-) AAAG S000265							POLASIG1 142 (+) AATAAA S000080
IBOXCORE 55 (+) GATAA S000199									DOFCOREZM 138 (-) AAAG S000265							WRKY71OS 162 (-) TGAC S000447							REALPHALGLHCB21 136 (-) AACCAA S000362							ANAERO1CONSENSUS 145 (+) AAACAAA S000477
TATABOX5 58 (-) TTATTT S000203									ARR1AT 147 (-) NGATT S000454							RAV1AAT 170 (+) CAACA S000314							MYB1AT 137 (-) WAACCA S000408							SEF4MOTIFGM7S 148 (-) RTTTTTR S000103
POLASIG3 59 (+) AATAAT S000088									BIHD1OS 158 (+) TGTCA S000498							POLLEN1LELAT52 181 (+) AGAAA S000245							CCAATBOX1 143 (+) CCAAT S000030							LRENPCABE 154 (-) ACGTGGCA S000231
WBOXHVISO1 74 (-) TGACT S000442									WBOXATNPR1 159 (-) TTGAC S000390							DOFCOREZM 183 (+) AAAG S000265							CAATBOX1 144 (+) CAAT S000028							EMBP1TAEM 155 (-) CACGTGGC S000119
WBOXNTERF3 74 (-) TGACY S000457									WRKY71OS 159 (-) TGAC S000447							POLLEN1LELAT52 185 (+) AGAAA S000245							RAV1AAT 153 (+) CAACA S000314							BOXIIPCCHS 155 (-) ACGTGGC S000229
WRKY71OS 75 (-) TGAC S000447									INRNTPSADB 165 (+) YTCANTYY S000395							SV40COREENHAN 199 (+) GTGGWWHG S000123							NTBBF1ARROLB 158 (+) ACTTTA S000273							ACGTABREMOTIFA2OSEM 155 (-) ACGTGKC S000394
GT1CONSENSUS 119 (+) GRWAAW S000198									GATABOX 183 (+) GATA S000039							DOFCOREZM 203 (+) AAAG S000265							DOFCOREZM 159 (-) AAAG S000265							ABREATCONSENSUS 155 (-) YACGTGGC S000406
GT1CONSENSUS 120 (+) GRWAAW S000198									ROOTMOTIFTAPOX1 184 (+) ATATT S000098							NODCON1GM 203 (+) AAAGAT S000461							TAAAGSTKST1 159 (-) TAAAG S000387							SORLIP1AT 155 (+) GCCAC S000482
TATABOX5 122 (-) TTATTT S000203									POLLEN1LELAT52 187 (-) AGAAA S000245							OSE1ROOTNODULE 203 (+) AAAGAT S000467							POLASIG2 160 (-) AATTAAA S000081							IRO2OS 156 (-) CACGTGG S000505
POLASIG3 123 (+) AATAAT S000088									GATABOX 194 (+) GATA S000039							INRNTPSADB 205 (-) YTCANTYY S000395							POLASIG2 163 (+) AATTAAA S000081							ABRERATCAL 156 (-) MACGYGB S000507
ARR1AT 126 (-) NGATT S000454									GATABOX 196 (-) GATA S000039							ARR1AT 205 (+) NGATT S000454							TAAAGSTKST1 166 (+) TAAAG S000387							CACGTGMOTIF 157 (-) CACGTG S000042
GT1CONSENSUS 145 (+) GRWAAW S000198									MYBST1 196 (-) GGATA S000180							CAATBOX1 207 (-) CAAT S000028							DOFCOREZM 167 (+) AAAG S000265							EBOXBNNAPA 157 (-) CANNTG S000144
EECCRCAH1 146 (-) GANTTNC S000494									DOFCOREZM 200 (-) AAAG S000265							INRNTPSADB 220 (-) YTCANTYY S000395							GTGANTG10 175 (-) GTGA S000378							MYCCONSENSUSAT 157 (-) CANNTG S000407
ARR1AT 149 (-) NGATT S000454									POLLEN1LELAT52 201 (-) AGAAA S000245							ARR1AT 220 (+) NGATT S000454							ROOTMOTIFTAPOX1 189 (-) ATATT S000098							ABRELATERD1 157 (-) ACGTG S000414
CAATBOX1 155 (-) CAAT S000028									DOFCOREZM 204 (-) AAAG S000265							CAATBOX1 222 (-) CAAT S000028							ROOTMOTIFTAPOX1 190 (+) ATATT S000098							CACGTGMOTIF 157 (+) CACGTG S000042
DOFCOREZM 160 (-) AAAG S000265									POLLEN1LELAT52 205 (-) AGAAA S000245							UP2ATMSD 227 (+) AAACCCTA S000472							CACTFTPPCA1 220 (+) YACT S000449							EBOXBNNAPA 157 (+) CANNTG S000144
POLLEN1LELAT52 161 (-) AGAAA S000245									DOFCOREZM 208 (-) AAAG S000265							AMMORESIIUDCRNIA1 229 (-) GGWAGGGT S000374							SURECOREATSULTR11 229 (-) GAGAC S000499							MYCCONSENSUSAT 157 (+) CANNTG S000407
DOFCOREZM 168 (-) AAAG S000265									POLLEN1LELAT52 209 (-) AGAAA S000245							MYBPZM 231 (+) CCWACC S000179							DOFCOREZM 235 (-) AAAG S000265							ACGTATERD1 158 (-) ACGT S000415
POLLEN1LELAT52 169 (-) AGAAA S000245									ARR1AT 215 (-) NGATT S000454							MYBCORE 236 (-) CNGTTR S000176							PROLAMINBOXOSGLUB1 235 (-) TGCAAAG S000354							RHERPATEXPA7 158 (-) KCACGW S000512
DOFCOREZM 172 (-) AAAG S000265									BOXIINTPATPB 219 (-) ATAGAA S000296							RAV1AAT 236 (+) CAACA S000314							AMMORESIVDCRNIA1 243 (-) CGAACTT S000375							ABRELATERD1 158 (+) ACGTG S000414
ERELEE4 174 (-) AWTTCAAA S000037									GATABOX 222 (-) GATA S000039							EECCRCAH1 242 (-) GANTTNC S000494							RHERPATEXPA7 247 (-) KCACGW S000512							ACGTATERD1 158 (+) ACGT S000415
TATABOX5 178 (-) TTATTT S000203									CACTFTPPCA1 226 (-) YACT S000449							WBOXHVISO1 245 (-) TGACT S000442							GTGANTG10 249 (+) GTGA S000378							GTGANTG10 160 (+) GTGA S000378
ARR1AT 192 (+) NGATT S000454									GATABOX 228 (-) GATA S000039							WBOXNTERF3 245 (-) TGACY S000457							PYRIMIDINEBOXOSRAMY1A 254 (+) CCTTTT S000259							WRKY71OS 161 (+) TGAC S000447
CAATBOX1 194 (-) CAAT S000028									GTGANTG10 230 (-) GTGA S000378							WRKY71OS 246 (-) TGAC S000447							DOFCOREZM 255 (-) AAAG S000265							WBOXNTERF3 161 (+) TGACY S000457
CCAATBOX1 194 (-) CCAAT S000030									CACTFTPPCA1 231 (+) YACT S000449							GTGANTG10 247 (-) GTGA S000378							GT1CONSENSUS 256 (-) GRWAAW S000198							EECCRCAH1 178 (+) GANTTNC S000494
CURECORECR 199 (-) GTAC S000493									EBOXBNNAPA 236 (-) CANNTG S000144							CACTFTPPCA1 248 (+) YACT S000449							DOFCOREZM 261 (-) AAAG S000265							CAATBOX1 180 (-) CAAT S000028
CURECORECR 199 (+) GTAC S000493									MYCATRD22 236 (-) CACATG S000174							NODCON2GM 258 (-) CTCTT S000462							POLLEN1LELAT52 262 (-) AGAAA S000245							REALPHALGLHCB21 185 (+) AACCAA S000362
RAV1AAT 202 (+) CAACA S000314									MYCCONSENSUSAT 236 (-) CANNTG S000407							OSE2ROOTNODULE 258 (-) CTCTT S000468							POLASIG3 299 (+) AATAAT S000088							CCAATBOX1 187 (+) CCAAT S000030
ARR1AT 211 (-) NGATT S000454									EBOXBNNAPA 236 (+) CANNTG S000144							POLLEN1LELAT52 264 (+) AGAAA S000245							ARR1AT 302 (-) NGATT S000454							CAATBOX1 188 (+) CAAT S000028
GTGANTG10 215 (-) GTGA S000378									MYCCONSENSUSAT 236 (+) CANNTG S000407							S1FSORPL21 268 (+) ATGGTATT S000215							EBOXBNNAPA 305 (-) CANNTG S000144							GTGANTG10 202 (+) GTGA S000378
EBOXBNNAPA 216 (-) CANNTG S000144									MYCATERD1 236 (+) CATGTG S000413							S1FBOXSORPS1L21 268 (+) ATGGTA S000223							MYCCONSENSUSAT 305 (-) CANNTG S000407							CACTFTPPCA1 216 (+) YACT S000449
MYCCONSENSUSAT 216 (-) CANNTG S000407									CPBCSPOR 247 (+) TATTAG S000491							GT1CONSENSUS 273 (-) GRWAAW S000198							CAATBOX1 305 (+) CAAT S000028							GATABOX 240 (+) GATA S000039
MYCATERD1 216 (-) CATGTG S000413									CACTFTPPCA1 251 (-) YACT S000449							POLLEN1LELAT52 280 (+) AGAAA S000245							EBOXBNNAPA 305 (+) CANNTG S000144							-300ELEMENT 249 (-) TGHAAARK S000122
EBOXBNNAPA 216 (+) CANNTG S000144									PYRIMIDINEBOXOSRAMY1A 268 (+) CCTTTT S000259							DOFCOREZM 282 (+) AAAG S000265							MYCCONSENSUSAT 305 (+) CANNTG S000407							PYRIMIDINEBOXOSRAMY1A 249 (+) CCTTTT S000259
MYCATRD22 216 (+) CACATG S000174									DOFCOREZM 269 (-) AAAG S000265							GTGANTG10 295 (-) GTGA S000378							CAATBOX1 307 (-) CAAT S000028							DOFCOREZM 250 (-) AAAG S000265
MYCCONSENSUSAT 216 (+) CANNTG S000407									GT1CONSENSUS 270 (-) GRWAAW S000198							CACTFTPPCA1 296 (+) YACT S000449							IBOXCORE 311 (-) GATAA S000199							GTGANTG10 254 (-) GTGA S000378
CAATBOX1 231 (-) CAAT S000028									GT1GMSCAM4 270 (-) GAAAAA S000453							XYLAT 301 (-) ACAAAGAA S000510							GATABOX 312 (-) GATA S000039							CAATBOX1 261 (-) CAAT S000028
ROOTMOTIFTAPOX1 261 (+) ATATT S000098									POLLEN1LELAT52 272 (-) AGAAA S000245							DOFCOREZM 303 (-) AAAG S000265							DOFCOREZM 316 (+) AAAG S000265							GATABOX 264 (+) GATA S000039
ROOTMOTIFTAPOX1 273 (+) ATATT S000098									CPBCSPOR 275 (-) TATTAG S000491							GTGANTG10 307 (+) GTGA S000378							NODCON1GM 316 (+) AAAGAT S000461							GT1CONSENSUS 264 (+) GRWAAW S000198
ASF1MOTIFCAMV 283 (-) TGACG S000024									CACTFTPPCA1 281 (-) YACT S000449							NTBBF1ARROLB 314 (-) ACTTTA S000273							OSE1ROOTNODULE 316 (+) AAAGAT S000467							IBOXCORE 264 (+) GATAA S000199
WRKY71OS 284 (-) TGAC S000447									SEF3MOTIFGM 284 (+) AACCCA S000115							TAAAGSTKST1 314 (+) TAAAG S000387							GATABOX 319 (+) GATA S000039							ARR1AT 267 (-) NGATT S000454
AMMORESIVDCRNIA1 299 (+) CGAACTT S000375									GATABOX 290 (-) GATA S000039							DOFCOREZM 315 (+) AAAG S000265							CAATBOX1 324 (+) CAAT S000028							IBOXCORE 280 (-) GATAA S000199
CCA1ATLHCB1 307 (-) AAMAATCT S000149									MYBST1 290 (-) GGATA S000180							SURECOREATSULTR11 318 (-) GAGAC S000499							GTGANTG10 330 (+) GTGA S000378							SREATMSD 280 (+) TTATCC S000470
ARR1AT 307 (+) NGATT S000454									BOXIINTPATPB 295 (-) ATAGAA S000296							NODCON2GM 322 (+) CTCTT S000462							GTGANTG10 350 (-) GTGA S000378							GATABOX 281 (-) GATA S000039
GT1CONSENSUS 310 (-) GRWAAW S000198									RYREPEATLEGUMINBOX 303 (+) CATGCAY S000100							OSE2ROOTNODULE 322 (+) CTCTT S000468							ROOTMOTIFTAPOX1 355 (+) ATATT S000098							MYBST1 281 (-) GGATA S000180
GT1GMSCAM4 310 (-) GAAAAA S000453									RYREPEATGMGY2 303 (+) CATGCAT S000105							IBOXCORENT 323 (-) GATAAGR S000424							DOFCOREZM 371 (+) AAAG S000265							TATCCAOSAMY 281 (+) TATCCA S000403
POLLEN1LELAT52 312 (-) AGAAA S000245									RYREPEATBNNAPA 303 (+) CATGCA S000264							IBOX 324 (-) GATAAG S000124							EBOXBNNAPA 375 (-) CANNTG S000144							EBOXBNNAPA 285 (-) CANNTG S000144
CPBCSPOR 315 (-) TATTAG S000491									DOFCOREZM 314 (-) AAAG S000265							IBOXCORE 325 (-) GATAA S000199							CATATGGMSAUR 375 (-) CATATG S000370							MYCCONSENSUSAT 285 (-) CANNTG S000407
RBCSCONSENSUS 337 (-) AATCCAA S000127									TAAAGSTKST1 314 (-) TAAAG S000387							GATABOX 326 (-) GATA S000039							MYCCONSENSUSAT 375 (-) CANNTG S000407							EBOXBNNAPA 285 (+) CANNTG S000144
ARR1AT 339 (+) NGATT S000454									GT1CONSENSUS 315 (-) GRWAAW S000198							CMSRE1IBSPOA 344 (+) TGGACGG S000511							EBOXBNNAPA 375 (+) CANNTG S000144							MYCCONSENSUSAT 285 (+) CANNTG S000407
PYRIMIDINEBOXHVEPB1 342 (+) TTTTTTCC S000298									IBOXCORE 316 (-) GATAA S000199							PALBOXAPC 345 (-) CCGTCC S000137							CATATGGMSAUR 375 (+) CATATG S000370							EECCRCAH1 300 (-) GANTTNC S000494
GT1CONSENSUS 343 (-) GRWAAW S000198									GATABOX 317 (-) GATA S000039							GT1CONSENSUS 349 (+) GRWAAW S000198							MYCCONSENSUSAT 375 (+) CANNTG S000407							GT1CONSENSUS 300 (+) GRWAAW S000198
GT1GMSCAM4 343 (-) GAAAAA S000453									NODCON2GM 322 (+) CTCTT S000462							EECCRCAH1 350 (-) GANTTNC S000494							BIHD1OS 379 (-) TGTCA S000498							ARR1AT 303 (-) NGATT S000454
GT1CONSENSUS 344 (-) GRWAAW S000198									OSE2ROOTNODULE 322 (+) CTCTT S000468							PREATPRODH 358 (-) ACTCAT S000450							WRKY71OS 379 (+) TGAC S000447							GT1CONSENSUS 319 (+) GRWAAW S000198
PYRIMIDINEBOXOSRAMY1A 349 (+) CCTTTT S000259									DOFCOREZM 324 (-) AAAG S000265							ACGTATERD1 381 (-) ACGT S000415							CACTFTPPCA1 383 (-) YACT S000449							SEF4MOTIFGM7S 323 (+) RTTTTTR S000103
DOFCOREZM 350 (-) AAAG S000265									INRNTPSADB 326 (+) YTCANTYY S000395							ACGTATERD1 381 (+) ACGT S000415							GTGANTG10 384 (+) GTGA S000378							DOFCOREZM 342 (-) AAAG S000265
GT1CONSENSUS 354 (-) GRWAAW S000198									GTGANTG10 327 (-) GTGA S000378							DOFCOREZM 396 (+) AAAG S000265							CAATBOX1 406 (+) CAAT S000028							CACTFTPPCA1 348 (-) YACT S000449
GT1GMSCAM4 354 (-) GAAAAA S000453									CACTFTPPCA1 328 (+) YACT S000449							WBOXHVISO1 398 (-) TGACT S000442							ARR1AT 407 (-) NGATT S000454							GTGANTG10 349 (+) GTGA S000378
CACTFTPPCA1 361 (+) YACT S000449									ARR1AT 335 (+) NGATT S000454							WBOXNTERF3 398 (-) TGACY S000457							RBCSCONSENSUS 407 (+) AATCCAA S000127							BIHD1OS 350 (-) TGTCA S000498
TATABOX5 375 (+) TTATTT S000203									DOFCOREZM 343 (-) AAAG S000265							WBOXNTCHN48 398 (-) CTGACY S000508							EBOXBNNAPA 411 (-) CANNTG S000144							WRKY71OS 350 (+) TGAC S000447
POLASIG1 378 (-) AATAAA S000080									TAAAGSTKST1 343 (-) TAAAG S000387							WRKY71OS 399 (-) TGAC S000447							MYCCONSENSUSAT 411 (-) CANNTG S000407							CACTFTPPCA1 358 (-) YACT S000449
CAATBOX1 393 (+) CAAT S000028									CARGCW8GAT 343 (-) CWWWWWWWWG S000431							DOFCOREZM 406 (-) AAAG S000265							EBOXBNNAPA 411 (+) CANNTG S000144							GTGANTG10 359 (+) GTGA S000378
POLASIG1 394 (+) AATAAA S000080									CARGCW8GAT 343 (+) CWWWWWWWWG S000431							GT1CONSENSUS 409 (-) GRWAAW S000198							MYCCONSENSUSAT 411 (+) CANNTG S000407							CACTFTPPCA1 372 (+) YACT S000449
TAAAGSTKST1 396 (+) TAAAG S000387									POLASIG1 344 (-) AATAAA S000080							GT1GMSCAM4 409 (-) GAAAAA S000453							EBOXBNNAPA 425 (-) CANNTG S000144							T/GBOXATPIN2 377 (+) AACGTG S000458
DOFCOREZM 397 (+) AAAG S000265									TATABOX5 345 (+) TTATTT S000203							POLLEN1LELAT52 411 (-) AGAAA S000245							MYCCONSENSUSAT 425 (-) CANNTG S000407							ACGTATERD1 378 (-) ACGT S000415
POLASIG1 414 (-) AATAAA S000080									ANAERO1CONSENSUS 349 (-) AAACAAA S000477							DOFCOREZM 414 (-) AAAG S000265							EBOXBNNAPA 425 (+) CANNTG S000144							RHERPATEXPA7 378 (-) KCACGW S000512
TATABOX5 415 (+) TTATTT S000203									MYBPLANT 352 (-) MACCWAMC S000167							MARTBOX 415 (+) TTWTWTTWTT S000067							MYCCONSENSUSAT 425 (+) CANNTG S000407							ABRELATERD1 378 (+) ACGTG S000414
-300ELEMENT 417 (-) TGHAAARK S000122									REALPHALGLHCB21 354 (-) AACCAA S000362							MARTBOX 416 (+) TTWTWTTWTT S000067							ARR1AT 443 (-) NGATT S000454							ACGTATERD1 378 (+) ACGT S000415
INTRONLOWER 421 (+) TGCAGG S000086									DOFCOREZM 362 (-) AAAG S000265							POLASIG2 423 (-) AATTAAA S000081							GT1CONSENSUS 448 (+) GRWAAW S000198							GTGANTG10 380 (+) GTGA S000378
GT1CONSENSUS 433 (+) GRWAAW S000198									ANAERO1CONSENSUS 363 (-) AAACAAA S000477							GT1CONSENSUS 427 (-) GRWAAW S000198							TATABOX5 451 (-) TTATTT S000203							ARR1AT 383 (+) NGATT S000454
DOFCOREZM 436 (+) AAAG S000265									POLLEN1LELAT52 368 (-) AGAAA S000245							GT1CONSENSUS 428 (-) GRWAAW S000198							DOFCOREZM 467 (-) AAAG S000265							GT1CONSENSUS 390 (-) GRWAAW S000198
CACTFTPPCA1 438 (-) YACT S000449									GT1CONSENSUS 383 (-) GRWAAW S000198							NODCON2GM 433 (+) CTCTT S000462							ANAERO2CONSENSUS 473 (-) AGCAGC S000478							GT1GMSCAM4 390 (-) GAAAAA S000453
CACTFTPPCA1 447 (-) YACT S000449									GT1GMSCAM4 383 (-) GAAAAA S000453							OSE2ROOTNODULE 433 (+) CTCTT S000468							NODCON2GM 477 (+) CTCTT S000462							POLLEN1LELAT52 392 (-) AGAAA S000245
SEBFCONSSTPR10A 448 (-) YTGTCWC S000391									POLLEN1LELAT52 385 (-) AGAAA S000245							NODCON2GM 438 (+) CTCTT S000462							OSE2ROOTNODULE 477 (+) CTCTT S000468							DOFCOREZM 395 (-) AAAG S000265
GTGANTG10 448 (+) GTGA S000378									IBOXCORENT 387 (-) GATAAGR S000424							OSE2ROOTNODULE 438 (+) CTCTT S000468							-300ELEMENT 479 (-) TGHAAARK S000122							DOFCOREZM 403 (-) AAAG S000265
BIHD1OS 449 (-) TGTCA S000498									IBOX 388 (-) GATAAG S000124							DOFCOREZM 440 (-) AAAG S000265							DOFCOREZM 479 (-) AAAG S000265							CURECORECR 408 (-) GTAC S000493
WRKY71OS 449 (+) TGAC S000447									IBOXCORE 389 (-) GATAA S000199							CACTFTPPCA1 448 (-) YACT S000449							GT1CONSENSUS 480 (-) GRWAAW S000198							CURECORECR 408 (+) GTAC S000493
CAATBOX1 469 (-) CAAT S000028									SREATMSD 389 (+) TTATCC S000470							RAV1AAT 455 (-) CAACA S000314							GT1GMSCAM4 480 (-) GAAAAA S000453							CACTFTPPCA1 409 (+) YACT S000449
CCAATBOX1 469 (-) CCAAT S000030									GATABOX 390 (-) GATA S000039							-300ELEMENT 458 (+) TGHAAARK S000122							CACTFTPPCA1 493 (+) YACT S000449							SEF4MOTIFGM7S 413 (+) RTTTTTR S000103
MYBCORE 479 (-) CNGTTR S000176									MYBST1 390 (-) GGATA S000180							LECPLEACS2 460 (+) TAAAATAT S000465							CACTFTPPCA1 498 (+) YACT S000449							RAV1AAT 418 (-) CAACA S000314
RAV1AAT 479 (+) CAACA S000314									TATCCAOSAMY 390 (+) TATCCA S000403							ROOTMOTIFTAPOX1 463 (-) ATATT S000098							ARR1AT 515 (+) NGATT S000454							TATABOX5 423 (+) TTATTT S000203
CACTFTPPCA1 483 (-) YACT S000449									RAV1AAT 394 (+) CAACA S000314							ARR1AT 468 (-) NGATT S000454							GT1CONSENSUS 521 (-) GRWAAW S000198							DOFCOREZM 433 (-) AAAG S000265
ANAERO4CONSENSUS 494 (-) GTTTHGCAA S000480									EECCRCAH1 412 (-) GANTTNC S000494							TELOBOXATEEF1AA1 477 (+) AAACCCTAA S000308							POLLEN1LELAT52 523 (-) AGAAA S000245							POLLEN1LELAT52 434 (-) AGAAA S000245
-300ELEMENT 507 (+) TGHAAARK S000122									MYBCORE 418 (-) CNGTTR S000176							UP2ATMSD 477 (+) AAACCCTA S000472							MYBPLANT 532 (-) MACCWAMC S000167							DOFCOREZM 437 (-) AAAG S000265
DOFCOREZM 511 (+) AAAG S000265									RAV1AAT 418 (+) CAACA S000314							CARGCW8GAT 482 (-) CWWWWWWWWG S000431							REALPHALGLHCB21 534 (-) AACCAA S000362							GATABOX 447 (+) GATA S000039
CACTFTPPCA1 513 (-) YACT S000449									ANAERO2CONSENSUS 422 (+) AGCAGC S000478							CARGCW8GAT 482 (+) CWWWWWWWWG S000431							MYB1AT 535 (-) WAACCA S000408							IBOX 447 (+) GATAAG S000124
CACTFTPPCA1 516 (-) YACT S000449									ANAERO2CONSENSUS 425 (+) AGCAGC S000478							-300ELEMENT 490 (+) TGHAAARK S000122							POLLEN1LELAT52 538 (-) AGAAA S000245							IBOXCORE 447 (+) GATAA S000199
GTGANTG10 517 (+) GTGA S000378									ANAERO2CONSENSUS 428 (+) AGCAGC S000478							DOFCOREZM 494 (+) AAAG S000265							DOFCOREZM 545 (-) AAAG S000265							IBOXCORENT 447 (+) GATAAGR S000424
ARR1AT 518 (+) NGATT S000454									ANAERO2CONSENSUS 431 (+) AGCAGC S000478							NODCON1GM 494 (+) AAAGAT S000461							POLLEN1LELAT52 546 (-) AGAAA S000245							NODCON2GM 450 (-) CTCTT S000462
CAATBOX1 520 (-) CAAT S000028									RAV1AAT 436 (+) CAACA S000314							OSE1ROOTNODULE 494 (+) AAAGAT S000467							DOFCOREZM 549 (-) AAAG S000265							OSE2ROOTNODULE 450 (-) CTCTT S000468
RAV1AAT 528 (-) CAACA S000314									RAV1AAT 439 (+) CAACA S000314							GT1CONSENSUS 503 (+) GRWAAW S000198							RAV1AAT 556 (-) CAACA S000314							ARR1AT 453 (+) NGATT S000454
GATABOX 535 (+) GATA S000039									MYBCORE 442 (-) CNGTTR S000176							CACTFTPPCA1 509 (+) YACT S000449							SEF3MOTIFGM 581 (+) AACCCA S000115							CAATBOX1 455 (-) CAAT S000028
CACTFTPPCA1 537 (+) YACT S000449									RAV1AAT 442 (+) CAACA S000314							GATABOX 512 (-) GATA S000039							DOFCOREZM 587 (+) AAAG S000265							CCAATBOX1 455 (-) CCAAT S000030
CAATBOX1 548 (+) CAAT S000028									MYB1AT 453 (+) WAACCA S000408							CARGCW8GAT 515 (-) CWWWWWWWWG S000431							BOXIINTPATPB 592 (-) ATAGAA S000296							RBCSCONSENSUS 456 (-) AATCCAA S000127
CACTFTPPCA1 551 (+) YACT S000449									REALPHALGLHCB21 454 (+) AACCAA S000362							CARGCW8GAT 515 (+) CWWWWWWWWG S000431							CACTFTPPCA1 601 (+) YACT S000449							ARR1AT 458 (+) NGATT S000454
CAREOSREP1 558 (+) CAACTC S000421									CCAATBOX1 456 (+) CCAAT S000030							TATABOX4 516 (-) TATATAA S000111							PREATPRODH 618 (-) ACTCAT S000450							ARR1AT 469 (-) NGATT S000454
PREATPRODH 560 (+) ACTCAT S000450									CAATBOX1 457 (+) CAAT S000028							DOFCOREZM 526 (-) AAAG S000265							RAV1AAT 631 (-) CAACA S000314							CAATBOX1 489 (+) CAAT S000028
GT1CONSENSUS 564 (-) GRWAAW S000198									EECCRCAH1 462 (-) GANTTNC S000494							MARTBOX 535 (+) TTWTWTTWTT S000067							-300ELEMENT 638 (-) TGHAAARK S000122							ARR1AT 490 (-) NGATT S000454
IBOXCORE 565 (-) GATAA S000199									MYBCORE 468 (-) CNGTTR S000176							TATABOX5 535 (+) TTATTT S000203							GT1CONSENSUS 639 (-) GRWAAW S000198							DOFCOREZM 514 (+) AAAG S000265
GATABOX 566 (-) GATA S000039									RAV1AAT 468 (+) CAACA S000314							GT1CONSENSUS 540 (-) GRWAAW S000198							GT1GMSCAM4 639 (-) GAAAAA S000453							NODCON1GM 514 (+) AAAGAT S000461
EBOXBNNAPA 572 (-) CANNTG S000144									ANAERO2CONSENSUS 472 (+) AGCAGC S000478							GT1GMSCAM4 540 (-) GAAAAA S000453							CIACADIANLELHC 644 (+) CAANNNNATC S000252							OSE1ROOTNODULE 514 (+) AAAGAT S000467
MYCCONSENSUSAT 572 (-) CANNTG S000407									ANAERO2CONSENSUS 475 (+) AGCAGC S000478							POLLEN1LELAT52 542 (-) AGAAA S000245							ARR1AT 646 (+) NGATT S000454							RAV1AAT 519 (-) CAACA S000314
EBOXBNNAPA 572 (+) CANNTG S000144									ANAERO2CONSENSUS 478 (+) AGCAGC S000478							NODCON2GM 545 (+) CTCTT S000462							GT1CONSENSUS 648 (-) GRWAAW S000198							CCAATBOX1 524 (+) CCAAT S000030
MYCCONSENSUSAT 572 (+) CANNTG S000407									ANAERO2CONSENSUS 481 (+) AGCAGC S000478							OSE2ROOTNODULE 545 (+) CTCTT S000468							IBOXCORE 649 (-) GATAA S000199							CAATBOX1 525 (+) CAAT S000028
EBOXBNNAPA 581 (-) CANNTG S000144									RAV1AAT 486 (+) CAACA S000314							DOFCOREZM 547 (-) AAAG S000265							GATABOX 650 (-) GATA S000039							GT1CONSENSUS 527 (-) GRWAAW S000198
MYCCONSENSUSAT 581 (-) CANNTG S000407									RAV1AAT 489 (+) CAACA S000314							XYLAT 565 (+) ACAAAGAA S000510							MYB1AT 655 (-) WAACCA S000408							ARR1AT 534 (+) NGATT S000454
EBOXBNNAPA 581 (+) CANNTG S000144									MYBCORE 492 (-) CNGTTR S000176							DOFCOREZM 567 (+) AAAG S000265							POLLEN1LELAT52 671 (+) AGAAA S000245							GT1CONSENSUS 536 (-) GRWAAW S000198
MYCCONSENSUSAT 581 (+) CANNTG S000407									RAV1AAT 492 (+) CAACA S000314							GATABOX 573 (+) GATA S000039							CACTFTPPCA1 680 (-) YACT S000449							IBOXCORE 537 (-) GATAA S000199
GTGANTG10 588 (-) GTGA S000378									MYB1AT 503 (+) WAACCA S000408							ROOTMOTIFTAPOX1 574 (+) ATATT S000098							DOFCOREZM 684 (+) AAAG S000265							GATABOX 538 (-) GATA S000039
CACTFTPPCA1 589 (+) YACT S000449									REALPHALGLHCB21 504 (+) AACCAA S000362							CAATBOX1 583 (+) CAAT S000028							MYBCORE 688 (-) CNGTTR S000176							EECCRCAH1 553 (+) GANTTNC S000494
GTGANTG10 593 (+) GTGA S000378									RAV1AAT 507 (+) CAACA S000314							TBOXATGAPB 595 (+) ACTTTG S000383							RAV1AAT 688 (+) CAACA S000314							BOXIINTPATPB 579 (+) ATAGAA S000296
CAATBOX1 616 (-) CAAT S000028									RAV1AAT 510 (+) CAACA S000314							DOFCOREZM 596 (-) AAAG S000265							CACTFTPPCA1 694 (+) YACT S000449							SEF4MOTIFGM7S 584 (+) RTTTTTR S000103
POLASIG1 627 (+) AATAAA S000080									EBOXBNNAPA 517 (-) CANNTG S000144							MYBST1 602 (+) GGATA S000180							CAATBOX1 700 (+) CAAT S000028							CACTFTPPCA1 591 (-) YACT S000449
MYBCORE 635 (-) CNGTTR S000176									MYCCONSENSUSAT 517 (-) CANNTG S000407							GATABOX 603 (+) GATA S000039							GTGANTG10 712 (+) GTGA S000378							CURECORECR 592 (-) GTAC S000493
RAV1AAT 635 (+) CAACA S000314									EBOXBNNAPA 517 (+) CANNTG S000144							ARR1AT 614 (+) NGATT S000454							QELEMENTZMZM13 713 (-) AGGTCA S000254							CURECORECR 592 (+) GTAC S000493
POLLEN1LELAT52 641 (-) AGAAA S000245									MYCCONSENSUSAT 517 (+) CANNTG S000407							CACTFTPPCA1 618 (+) YACT S000449							WRKY71OS 713 (+) TGAC S000447							RYREPEATBNNAPA 595 (+) CATGCA S000264
CACTFTPPCA1 665 (+) YACT S000449									NODCON2GM 523 (-) CTCTT S000462							PREATPRODH 619 (+) ACTCAT S000450							WBOXNTERF3 713 (+) TGACY S000457							RAV1AAT 599 (+) CAACA S000314
-300ELEMENT 666 (-) TGHAAARK S000122									OSE2ROOTNODULE 523 (-) CTCTT S000468							SEF4MOTIFGM7S 631 (+) RTTTTTR S000103							PYRIMIDINEBOXOSRAMY1A 716 (+) CCTTTT S000259							CAATBOX1 602 (+) CAAT S000028
DOFCOREZM 667 (-) AAAG S000265									TAAAGSTKST1 542 (+) TAAAG S000387							SURECOREATSULTR11 638 (-) GAGAC S000499							DOFCOREZM 717 (-) AAAG S000265							POLLEN1LELAT52 610 (+) AGAAA S000245
RAV1AAT 672 (+) CAACA S000314									DOFCOREZM 543 (+) AAAG S000265							GT1CONSENSUS 644 (-) GRWAAW S000198							POLLEN1LELAT52 719 (-) AGAAA S000245							ROOTMOTIFTAPOX1 613 (-) ATATT S000098
CAATBOX1 675 (+) CAAT S000028									DOFCOREZM 551 (-) AAAG S000265							POLLEN1LELAT52 646 (-) AGAAA S000245							ARR1AT 724 (-) NGATT S000454							ROOTMOTIFTAPOX1 614 (+) ATATT S000098
MYB1AT 693 (+) WAACCA S000408									POLLEN1LELAT52 552 (-) AGAAA S000245							GAREAT 649 (-) TAACAAR S000439							INRNTPSADB 736 (+) YTCANTYY S000395							CACTFTPPCA1 618 (+) YACT S000449
MYBPLANT 694 (+) MACCWAMC S000167									DOFCOREZM 555 (-) AAAG S000265							CAATBOX1 655 (-) CAAT S000028							GT1CONSENSUS 747 (-) GRWAAW S000198							ACGTABOX 626 (-) TACGTA S000130
REALPHALGLHCB21 694 (+) AACCAA S000362									PROLAMINBOXOSGLUB1 555 (-) TGCAAAG S000354							ELRECOREPCRP1 660 (+) TTGACC S000142							EBOXBNNAPA 754 (-) CANNTG S000144							ACGTABOX 626 (+) TACGTA S000130
BOXLCOREDCPAL 695 (+) ACCWWCC S000492									INTRONLOWER 558 (+) TGCAGG S000086							WBOXATNPR1 660 (+) TTGAC S000390							CATATGGMSAUR 754 (-) CATATG S000370							ACGTATERD1 627 (-) ACGT S000415
MYBPZM 696 (+) CCWACC S000179									TBOXATGAPB 564 (-) ACTTTG S000383							QELEMENTZMZM13 661 (-) AGGTCA S000254							MYCCONSENSUSAT 754 (-) CANNTG S000407							ACGTATERD1 627 (+) ACGT S000415
REALPHALGLHCB21 698 (+) AACCAA S000362									DOFCOREZM 565 (+) AAAG S000265							WRKY71OS 661 (+) TGAC S000447							EBOXBNNAPA 754 (+) CANNTG S000144							POLLEN1LELAT52 641 (-) AGAAA S000245
DOFCOREZM 702 (+) AAAG S000265									CACTFTPPCA1 567 (-) YACT S000449							WBOXNTERF3 661 (+) TGACY S000457							CATATGGMSAUR 754 (+) CATATG S000370							ARR1AT 648 (-) NGATT S000454
DOFCOREZM 710 (+) AAAG S000265									CACTFTPPCA1 570 (-) YACT S000449							NODCON2GM 667 (-) CTCTT S000462							MYCCONSENSUSAT 754 (+) CANNTG S000407							CAATBOX1 651 (+) CAAT S000028
WBOXATNPR1 725 (+) TTGAC S000390									CURECORECR 571 (-) GTAC S000493							OSE2ROOTNODULE 667 (-) CTCTT S000468							WRKY71OS 758 (+) TGAC S000447							ROOTMOTIFTAPOX1 652 (-) ATATT S000098
HEXMOTIFTAH3H4 726 (-) ACGTCA S000053									CURECORECR 571 (+) GTAC S000493							POLASIG1 672 (-) AATAAA S000080							WBOXNTERF3 758 (+) TGACY S000457							ROOTMOTIFTAPOX1 653 (+) ATATT S000098
ASF1MOTIFCAMV 726 (+) TGACG S000024									EBOXBNNAPA 589 (-) CANNTG S000144							TATABOX5 673 (+) TTATTT S000203							ARR1AT 764 (+) NGATT S000454							CAATBOX1 655 (-) CAAT S000028
TGACGTVMAMY 726 (+) TGACGT S000377									MYBCORE 589 (-) CNGTTR S000176							GT1CONSENSUS 676 (-) GRWAAW S000198							WBOXHVISO1 770 (+) TGACT S000442							POLLEN1LELAT52 672 (-) AGAAA S000245
WRKY71OS 726 (+) TGAC S000447									MYCCONSENSUSAT 589 (-) CANNTG S000407							GT1GMSCAM4 676 (-) GAAAAA S000453							WRKY71OS 770 (+) TGAC S000447							CAATBOX1 684 (-) CAAT S000028
ACGTCBOX 727 (-) GACGTC S000131									EBOXBNNAPA 589 (+) CANNTG S000144							POLLEN1LELAT52 678 (-) AGAAA S000245							WBOXNTERF3 770 (+) TGACY S000457							PRECONSCRHSP70A 696 (-) SCGAYNRNNNNNNNNNNNNNNNHD S000506
ACGTCBOX 727 (+) GACGTC S000131									MYCCONSENSUSAT 589 (+) CANNTG S000407							CAATBOX1 683 (+) CAAT S000028							EECCRCAH1 771 (+) GANTTNC S000494							BOXLCOREDCPAL 700 (-) ACCWWCC S000492
ACGTATERD1 728 (-) ACGT S000415									MYB2CONSENSUSAT 589 (+) YAACKG S000409							ERELEE4 690 (-) AWTTCAAA S000037							DOFCOREZM 773 (-) AAAG S000265							CAATBOX1 713 (+) CAAT S000028
ACGTATERD1 728 (+) ACGT S000415									WBOXNTCHN48 592 (+) CTGACY S000508							EECCRCAH1 693 (+) GANTTNC S000494							CAATBOX1 784 (-) CAAT S000028							ARR1AT 714 (-) NGATT S000454
CGACGOSAMY3 729 (-) CGACG S000205									WRKY71OS 593 (+) TGAC S000447							POLLEN1LELAT52 696 (-) AGAAA S000245							ELRECOREPCRP1 785 (+) TTGACC S000142							ACGTTBOX 722 (-) AACGTT S000132
CBFHV 730 (-) RYCGAC S000497									WBOXNTERF3 593 (+) TGACY S000457							CAATBOX1 704 (-) CAAT S000028							WBOXATNPR1 785 (+) TTGAC S000390							ACGTTBOX 722 (+) AACGTT S000132
WBOXHVISO1 747 (-) TGACT S000442									GATABOX 599 (+) GATA S000039							CCAATBOX1 704 (-) CCAAT S000030							WRKY71OS 786 (+) TGAC S000447							ACGTATERD1 723 (-) ACGT S000415
WBOXNTERF3 747 (-) TGACY S000457									IBOX 599 (+) GATAAG S000124							REALPHALGLHCB21 705 (-) AACCAA S000362							WBOXNTERF3 786 (+) TGACY S000457							ACGTATERD1 723 (+) ACGT S000415
WRKY71OS 748 (-) TGAC S000447									IBOXCORE 599 (+) GATAA S000199							MYB1AT 706 (-) WAACCA S000408							LTREATLTI78 788 (+) ACCGACA S000157							WBOXHVISO1 743 (-) TGACT S000442
GTGANTG10 757 (+) GTGA S000378									IBOXCORENT 599 (+) GATAAGR S000424							INTRONLOWER 740 (+) TGCAGG S000086							DRE2COREZMRAB17 788 (+) ACCGAC S000402							WBOXNTERF3 743 (-) TGACY S000457
TAAAGSTKST1 765 (+) TAAAG S000387									-10PEHVPSBD 603 (-) TATTCT S000392							GTGANTG10 747 (-) GTGA S000378							DRECRTCOREAT 788 (+) RCCGAC S000418							WRKY71OS 744 (-) TGAC S000447
DOFCOREZM 766 (+) AAAG S000265									CACTFTPPCA1 607 (+) YACT S000449							EBOXBNNAPA 748 (-) CANNTG S000144							CBFHV 788 (+) RYCGAC S000497							MYBCORE 760 (-) CNGTTR S000176
ARR1AT 783 (-) NGATT S000454									DOFCOREZM 618 (-) AAAG S000265							MYCCONSENSUSAT 748 (-) CANNTG S000407							LTRECOREATCOR15 789 (+) CCGAC S000153							SURECOREATSULTR11 774 (+) GAGAC S000499
CACTFTPPCA1 801 (-) YACT S000449									TAAAGSTKST1 618 (-) TAAAG S000387							EBOXBNNAPA 748 (+) CANNTG S000144							PRECONSCRHSP70A 789 (+) SCGAYNRNNNNNNNNNNNNNNNHD S000506							GATABOX 779 (+) GATA S000039
ANAERO3CONSENSUS 802 (-) TCATCAC S000479									CACTFTPPCA1 621 (+) YACT S000449							MYCCONSENSUSAT 748 (+) CANNTG S000407							MYBCORE 797 (+) CNGTTR S000176							GT1CONSENSUS 779 (+) GRWAAW S000198
GTGANTG10 802 (+) GTGA S000378									CAATBOX1 626 (+) CAAT S000028							CACTFTPPCA1 748 (+) YACT S000449							RAV1AAT 798 (-) CAACA S000314							IBOXCORE 779 (+) GATAA S000199
CAREOSREP1 818 (-) CAACTC S000421									CACTFTPPCA1 630 (-) YACT S000449							GT1CONSENSUS 753 (+) GRWAAW S000198							NTBBF1ARROLB 806 (+) ACTTTA S000273							DOFCOREZM 811 (-) AAAG S000265
POLLEN1LELAT52 833 (-) AGAAA S000245									SURECOREATSULTR11 641 (-) GAGAC S000499							GT1GMSCAM4 753 (+) GAAAAA S000453							DOFCOREZM 807 (-) AAAG S000265							CACTFTPPCA1 831 (+) YACT S000449
CACTFTPPCA1 837 (+) YACT S000449									EBOXBNNAPA 646 (-) CANNTG S000144							INRNTPSADB 757 (-) YTCANTYY S000395							TAAAGSTKST1 807 (-) TAAAG S000387							CURECORECR 846 (-) GTAC S000493
DPBFCOREDCDC3 842 (-) ACACNNG S000292									MYBCORE 646 (-) CNGTTR S000176							CAATBOX1 759 (-) CAAT S000028							DOFCOREZM 817 (+) AAAG S000265							CURECORECR 846 (+) GTAC S000493
CACTFTPPCA1 844 (-) YACT S000449									MYCCONSENSUSAT 646 (-) CANNTG S000407							GATABOX 766 (+) GATA S000039							GATABOX 829 (+) GATA S000039							CACTFTPPCA1 852 (+) YACT S000449
RAV1AAT 846 (-) CAACA S000314									EBOXBNNAPA 646 (+) CANNTG S000144							GATABOX 768 (-) GATA S000039							CACTFTPPCA1 834 (-) YACT S000449							CACTFTPPCA1 855 (+) YACT S000449
DPBFCOREDCDC3 851 (-) ACACNNG S000292									MYCCONSENSUSAT 646 (+) CANNTG S000407							RAV1AAT 771 (+) CAACA S000314							EBOXBNNAPA 839 (-) CANNTG S000144							PREATPRODH 856 (+) ACTCAT S000450
BIHD1OS 855 (+) TGTCA S000498									MYB2CONSENSUSAT 646 (+) YAACKG S000409							CAATBOX1 774 (+) CAAT S000028							MYCCONSENSUSAT 839 (-) CANNTG S000407							PREATPRODH 860 (-) ACTCAT S000450
WRKY71OS 856 (-) TGAC S000447									CACTFTPPCA1 688 (-) YACT S000449							MYBST1 789 (+) GGATA S000180							EBOXBNNAPA 839 (+) CANNTG S000144							CACTFTPPCA1 863 (-) YACT S000449
SORLIP1AT 863 (-) GCCAC S000482									CURECORECR 689 (-) GTAC S000493							GATABOX 790 (+) GATA S000039							MYCCONSENSUSAT 839 (+) CANNTG S000407							DOFCOREZM 877 (-) AAAG S000265
SORLIP2AT 871 (-) GGGCC S000483									CURECORECR 689 (+) GTAC S000493							GATABOX 792 (-) GATA S000039							WBBOXPCWRKY1 841 (+) TTTGACY S000310							CAATBOX1 888 (-) CAAT S000028
CAATBOX1 904 (-) CAAT S000028									INRNTPSADB 697 (-) YTCANTYY S000395							EBOXBNNAPA 795 (-) CANNTG S000144							ELRECOREPCRP1 842 (+) TTGACC S000142							ARR1AT 890 (+) NGATT S000454
RAV1AAT 906 (-) CAACA S000314									ARR1AT 697 (+) NGATT S000454							RAV1BAT 795 (-) CACCTG S000315							WBOXATNPR1 842 (+) TTGAC S000390							GATABOX 900 (-) GATA S000039
SITEIIATCYTC 909 (+) TGGGCY S000474									CAATBOX1 699 (-) CAAT S000028							MYCCONSENSUSAT 795 (-) CANNTG S000407							WRKY71OS 843 (+) TGAC S000447							CACTFTPPCA1 907 (+) YACT S000449
AMYBOX1 914 (+) TAACARA S000020									DOFCOREZM 716 (-) AAAG S000265							EBOXBNNAPA 795 (+) CANNTG S000144							WBOXNTERF3 843 (+) TGACY S000457							CIACADIANLELHC 911 (-) CAANNNNATC S000252
MYBGAHV 914 (+) TAACAAA S000181									POLASIG1 718 (-) AATAAA S000080							MYCCONSENSUSAT 795 (+) CANNTG S000407							WBOXNTCHN48 848 (+) CTGACY S000508							GATABOX 911 (+) GATA S000039
GAREAT 914 (+) TAACAAR S000439									CAATBOX1 721 (-) CAAT S000028							GTGANTG10 798 (+) GTGA S000378							WRKY71OS 849 (+) TGAC S000447							MYBPLANT 916 (-) MACCWAMC S000167
XYLAT 916 (+) ACAAAGAA S000510									CCAATBOX1 721 (-) CCAAT S000030							ARR1AT 799 (+) NGATT S000454							WBOXNTERF3 849 (+) TGACY S000457							POLASIG3 925 (+) AATAAT S000088
DOFCOREZM 918 (+) AAAG S000265									REALPHALGLHCB21 722 (-) AACCAA S000362							POLASIG3 801 (-) AATAAT S000088							GATABOX 894 (+) GATA S000039							ROOTMOTIFTAPOX1 928 (-) ATATT S000098
GTGANTG10 932 (+) GTGA S000378									MYB1AT 723 (-) WAACCA S000408							CPBCSPOR 812 (-) TATTAG S000491							E2FCONSENSUS 906 (+) WTTSSCSS S000476							ROOTMOTIFTAPOX1 929 (+) ATATT S000098
CBFHV 941 (-) RYCGAC S000497									TAAAGSTKST1 737 (+) TAAAG S000387							POLASIG3 814 (+) AATAAT S000088							SEF4MOTIFGM7S 927 (+) RTTTTTR S000103							ROOTMOTIFTAPOX1 949 (+) ATATT S000098
GATABOX 944 (+) GATA S000039									DOFCOREZM 738 (+) AAAG S000265							ARR1AT 817 (-) NGATT S000454							CURECORECR 934 (-) GTAC S000493							CAATBOX1 951 (-) CAAT S000028
WBOXHVISO1 957 (-) TGACT S000442									RHERPATEXPA7 743 (-) KCACGW S000512							NODCON1GM 824 (-) AAAGAT S000461							CURECORECR 934 (+) GTAC S000493							EBOXBNNAPA 964 (-) CANNTG S000144
WBOXNTERF3 957 (-) TGACY S000457									GTGANTG10 745 (+) GTGA S000378							OSE1ROOTNODULE 824 (-) AAAGAT S000467							BOXLCOREDCPAL 936 (+) ACCWWCC S000492							MYCCONSENSUSAT 964 (-) CANNTG S000407
WBOXATNPR1 958 (-) TTGAC S000390									DOFCOREZM 755 (+) AAAG S000265							DOFCOREZM 826 (-) AAAG S000265							MYBPZM 937 (+) CCWACC S000179							EBOXBNNAPA 964 (+) CANNTG S000144
WRKY71OS 958 (-) TGAC S000447									POLLEN1LELAT52 757 (+) AGAAA S000245							POLLEN1LELAT52 828 (-) AGAAA S000245							GT1CONSENSUS 947 (-) GRWAAW S000198							MYCCONSENSUSAT 964 (+) CANNTG S000407
EBOXBNNAPA 960 (-) CANNTG S000144									PYRIMIDINEBOXOSRAMY1A 759 (-) CCTTTT S000259							DOFCOREZM 831 (-) AAAG S000265							IBOXCORE 948 (-) GATAA S000199							CACTFTPPCA1 966 (-) YACT S000449
MYCCONSENSUSAT 960 (-) CANNTG S000407									DOFCOREZM 760 (+) AAAG S000265							POLLEN1LELAT52 833 (-) AGAAA S000245							SREATMSD 948 (+) TTATCC S000470							GTGANTG10 967 (+) GTGA S000378
CAATBOX1 960 (+) CAAT S000028									CACTFTPPCA1 767 (+) YACT S000449							DOFCOREZM 846 (-) AAAG S000265							GATABOX 949 (-) GATA S000039							CAATBOX1 974 (+) CAAT S000028
EBOXBNNAPA 960 (+) CANNTG S000144									CACTFTPPCA1 770 (+) YACT S000449							TAAAGSTKST1 846 (-) TAAAG S000387							MYBST1 949 (-) GGATA S000180							ARR1AT 975 (-) NGATT S000454
MYCCONSENSUSAT 960 (+) CANNTG S000407									WBOXNTCHN48 772 (+) CTGACY S000508							POLASIG2 847 (-) AATTAAA S000081							REBETALGLHCB21 949 (-) CGGATA S000363							DOFCOREZM 980 (+) AAAG S000265
CAATBOX1 962 (-) CAAT S000028									WRKY71OS 773 (+) TGAC S000447							GT1CONSENSUS 851 (-) GRWAAW S000198							GT1CONSENSUS 956 (+) GRWAAW S000198							CACTFTPPCA1 982 (-) YACT S000449
POLLEN1LELAT52 968 (-) AGAAA S000245									WBOXNTERF3 773 (+) TGACY S000457							IBOXCORE 852 (-) GATAA S000199							EECCRCAH1 957 (-) GANTTNC S000494							CANBNNAPA 983 (-) CNAACAC S000148
EBOXBNNAPA 974 (-) CANNTG S000144									ARFAT 782 (+) TGTCTC S000270							GATABOX 853 (-) GATA S000039							MYB1AT 984 (-) WAACCA S000408							POLLEN1LELAT52 988 (+) AGAAA S000245
MYCCONSENSUSAT 974 (-) CANNTG S000407									SURECOREATSULTR11 783 (-) GAGAC S000499							ARR1AT 857 (+) NGATT S000454							GT1CORE 985 (+) GGTTAA S000125							POLLEN1LELAT52 1003 (+) AGAAA S000245
EBOXBNNAPA 974 (+) CANNTG S000144									RYREPEATBNNAPA 788 (+) CATGCA S000264							DOFCOREZM 863 (+) AAAG S000265							GTGANTG10 992 (-) GTGA S000378							PYRIMIDINEBOXOSRAMY1A 1005 (-) CCTTTT S000259
MYCCONSENSUSAT 974 (+) CANNTG S000407									RAV1AAT 792 (+) CAACA S000314							GT1CONSENSUS 872 (-) GRWAAW S000198							CACTFTPPCA1 993 (+) YACT S000449							DOFCOREZM 1006 (+) AAAG S000265
SORLIP1AT 985 (+) GCCAC S000482									RAV1AAT 795 (+) CAACA S000314							GT1CONSENSUS 873 (-) GRWAAW S000198							MYBCORE 995 (+) CNGTTR S000176							PYRIMIDINEBOXHVEPB1 1010 (-) TTTTTTCC S000298
GAREAT 997 (-) TAACAAR S000439									RAV1AAT 798 (+) CAACA S000314							ARR1AT 881 (+) NGATT S000454							IBOXCORE 998 (-) GATAA S000199							GT1CONSENSUS 1010 (+) GRWAAW S000198
RYREPEATLEGUMINBOX 1004 (-) CATGCAY S000100									RAV1AAT 801 (+) CAACA S000314							CAATBOX1 883 (-) CAAT S000028							GATABOX 999 (-) GATA S000039							GT1CONSENSUS 1011 (+) GRWAAW S000198
RYREPEATGMGY2 1004 (-) CATGCAT S000105									RAV1AAT 804 (+) CAACA S000314							CURECORECR 886 (-) GTAC S000493							CAATBOX1 1012 (-) CAAT S000028							GT1GMSCAM4 1011 (+) GAAAAA S000453
SPHCOREZMC1 1004 (-) TCCATGCAT S000154									RAV1AAT 807 (+) CAACA S000314							CURECORECR 886 (+) GTAC S000493							MYB1AT 1019 (-) WAACCA S000408							CAATBOX1 1018 (-) CAAT S000028
RYREPEATBNNAPA 1005 (-) CATGCA S000264									XYLAT 809 (+) ACAAAGAA S000510							TATAPVTRNALEU 893 (+) TTTATATA S000340							GT1CORE 1020 (+) GGTTAA S000125							CAATBOX1 1022 (+) CAAT S000028
CACTFTPPCA1 1015 (-) YACT S000449									DOFCOREZM 811 (+) AAAG S000265							TATABOX4 894 (-) TATATAA S000111							GTGANTG10 1031 (-) GTGA S000378							INTRONLOWER 1027 (+) TGCAGG S000086
CACTFTPPCA1 1018 (-) YACT S000449									CPBCSPOR 817 (-) TATTAG S000491							MYB1AT 907 (-) WAACCA S000408							WBOXATNPR1 1038 (+) TTGAC S000390							CAATBOX1 1038 (+) CAAT S000028
ANAERO3CONSENSUS 1019 (-) TCATCAC S000479									ARR1AT 851 (+) NGATT S000454							GATABOX 916 (+) GATA S000039							WBOXHVISO1 1039 (+) TGACT S000442							GT1CONSENSUS 1041 (-) GRWAAW S000198
GTGANTG10 1019 (+) GTGA S000378									POLASIG3 853 (-) AATAAT S000088							MYBCORE 925 (-) CNGTTR S000176							WRKY71OS 1039 (+) TGAC S000447							GT1GMSCAM4 1041 (-) GAAAAA S000453
TCA1MOTIF 1028 (-) TCATCTTCTT S000159									-10PEHVPSBD 855 (+) TATTCT S000392							GTGANTG10 942 (+) GTGA S000378							WBOXNTERF3 1039 (+) TGACY S000457							GT1CONSENSUS 1042 (-) GRWAAW S000198
RYREPEATLEGUMINBOX 1041 (-) CATGCAY S000100									CACTFTPPCA1 863 (+) YACT S000449							DOFCOREZM 964 (-) AAAG S000265							SEF4MOTIFGM7S 1044 (+) RTTTTTR S000103							WRKY71OS 1052 (+) TGAC S000447
RYREPEATGMGY2 1041 (-) CATGCAT S000105									GTGANTG10 866 (-) GTGA S000378							DOFCOREZM 990 (+) AAAG S000265							POLASIG1 1047 (-) AATAAA S000080							WBOXNTERF3 1052 (+) TGACY S000457
RYREPEATBNNAPA 1042 (-) CATGCA S000264									RAV1AAT 869 (+) CAACA S000314							EBOXBNNAPA 1010 (-) CANNTG S000144							TATABOX5 1048 (+) TTATTT S000203							RAV1AAT 1056 (+) CAACA S000314
TBOXATGAPB 1049 (+) ACTTTG S000383									CAATBOX1 872 (+) CAAT S000028							CATATGGMSAUR 1010 (-) CATATG S000370							CCAATBOX1 1057 (+) CCAAT S000030							MYB1AT 1061 (-) WAACCA S000408
DOFCOREZM 1050 (-) AAAG S000265									CACTFTPPCA1 877 (-) YACT S000449							MYCCONSENSUSAT 1010 (-) CANNTG S000407							CAATBOX1 1058 (+) CAAT S000028							DOFCOREZM 1070 (-) AAAG S000265
RBCSCONSENSUS 1052 (-) AATCCAA S000127									CURECORECR 878 (-) GTAC S000493							EBOXBNNAPA 1010 (+) CANNTG S000144							ARR1AT 1059 (-) NGATT S000454							TBOXATGAPB 1077 (+) ACTTTG S000383
ARR1AT 1054 (+) NGATT S000454									CURECORECR 878 (+) GTAC S000493							CATATGGMSAUR 1010 (+) CATATG S000370							GATABOX 1063 (-) GATA S000039							DOFCOREZM 1078 (-) AAAG S000265
CIACADIANLELHC 1055 (-) CAANNNNATC S000252									CAATBOX1 884 (+) CAAT S000028							MYCCONSENSUSAT 1010 (+) CANNTG S000407							MYBST1 1063 (-) GGATA S000180							DOFCOREZM 1083 (+) AAAG S000265
GT1CONSENSUS 1056 (-) GRWAAW S000198									RAV1AAT 890 (+) CAACA S000314							GATABOX 1015 (+) GATA S000039							-10PEHVPSBD 1074 (+) TATTCT S000392							GT1CONSENSUS 1086 (+) GRWAAW S000198
GTGANTG10 1064 (+) GTGA S000378									CACTFTPPCA1 899 (+) YACT S000449							ACGTATERD1 1018 (-) ACGT S000415							WBOXHVISO1 1080 (-) TGACT S000442							GT1CONSENSUS 1087 (+) GRWAAW S000198
CACTFTPPCA1 1074 (-) YACT S000449									GT1CONSENSUS 906 (+) GRWAAW S000198							RHERPATEXPA7 1018 (-) KCACGW S000512							WBOXNTERF3 1080 (-) TGACY S000457							ARR1AT 1094 (+) NGATT S000454
NODCON2GM 1098 (-) CTCTT S000462									ARR1AT 913 (+) NGATT S000454							ABRELATERD1 1018 (+) ACGTG S000414							WRKY71OS 1081 (-) TGAC S000447							WBOXHVISO1 1112 (-) TGACT S000442
OSE2ROOTNODULE 1098 (-) CTCTT S000468									INRNTPSADB 921 (+) YTCANTYY S000395							ACGTATERD1 1018 (+) ACGT S000415							GTGANTG10 1082 (-) GTGA S000378							WBOXNTERF3 1112 (-) TGACY S000457
PYRIMIDINEBOXOSRAMY1A 1116 (-) CCTTTT S000259									GT1CONSENSUS 924 (-) GRWAAW S000198							GTGANTG10 1020 (+) GTGA S000378							ARR1AT 1090 (+) NGATT S000454							WBOXATNPR1 1113 (-) TTGAC S000390
DOFCOREZM 1117 (+) AAAG S000265									POLLEN1LELAT52 926 (-) AGAAA S000245							DOFCOREZM 1023 (+) AAAG S000265							SEF1MOTIF 1092 (-) ATATTTAWW S000006							WRKY71OS 1113 (-) TGAC S000447
CURECORECR 1121 (-) GTAC S000493									NODCON1GM 937 (-) AAAGAT S000461							POLLEN1LELAT52 1025 (+) AGAAA S000245							TATABOXOSPAL 1093 (-) TATTTAA S000400							MYBCORE 1115 (-) CNGTTR S000176
CURECORECR 1121 (+) GTAC S000493									OSE1ROOTNODULE 937 (-) AAAGAT S000467							DOFCOREZM 1027 (+) AAAG S000265							ROOTMOTIFTAPOX1 1096 (-) ATATT S000098							MYBCOREATCYCB1 1118 (-) AACGG S000502
NTBBF1ARROLB 1126 (+) ACTTTA S000273									DOFCOREZM 939 (-) AAAG S000265							-10PEHVPSBD 1034 (-) TATTCT S000392							ROOTMOTIFTAPOX1 1097 (+) ATATT S000098							GTGANTG10 1126 (-) GTGA S000378
DOFCOREZM 1127 (-) AAAG S000265									PYRIMIDINEBOXHVEPB1 940 (+) TTTTTTCC S000298							ROOTMOTIFTAPOX1 1036 (-) ATATT S000098							CAATBOX1 1099 (-) CAAT S000028							DRE2COREZMRAB17 1128 (+) ACCGAC S000402
TAAAGSTKST1 1127 (-) TAAAG S000387									GT1CONSENSUS 941 (-) GRWAAW S000198							ROOTMOTIFTAPOX1 1037 (+) ATATT S000098							CCAATBOX1 1099 (-) CCAAT S000030							DRECRTCOREAT 1128 (+) RCCGAC S000418
NODCON2GM 1131 (-) CTCTT S000462									GT1GMSCAM4 941 (-) GAAAAA S000453							CPBCSPOR 1038 (+) TATTAG S000491							ARR1AT 1108 (-) NGATT S000454							CBFHV 1128 (+) RYCGAC S000497
OSE2ROOTNODULE 1131 (-) CTCTT S000468									GT1CONSENSUS 942 (-) GRWAAW S000198							ARR1AT 1042 (+) NGATT S000454							-10PEHVPSBD 1138 (-) TATTCT S000392							LTRECOREATCOR15 1129 (+) CCGAC S000153
GT1CONSENSUS 1135 (+) GRWAAW S000198									GAREAT 947 (-) TAACAAR S000439							POLASIG2 1045 (-) AATTAAA S000081							CACTFTPPCA1 1148 (-) YACT S000449							ANAERO1CONSENSUS 1137 (+) AAACAAA S000477
TAAAGSTKST1 1137 (+) TAAAG S000387									CACTFTPPCA1 952 (+) YACT S000449							POLLEN1LELAT52 1050 (-) AGAAA S000245							GTGANTG10 1149 (+) GTGA S000378							ARR1AT 1142 (-) NGATT S000454
DOFCOREZM 1138 (+) AAAG S000265									POLASIG2 958 (+) AATTAAA S000081							DOFCOREZM 1053 (-) AAAG S000265							ARR1AT 1156 (+) NGATT S000454							POLLEN1LELAT52 1151 (+) AGAAA S000245
NODCON1GM 1138 (+) AAAGAT S000461									-300ELEMENT 964 (-) TGHAAARK S000122							TAAAGSTKST1 1053 (-) TAAAG S000387							POLASIG2 1173 (+) AATTAAA S000081							QELEMENTZMZM13 1166 (+) AGGTCA S000254
OSE1ROOTNODULE 1138 (+) AAAGAT S000467									GT1CONSENSUS 965 (-) GRWAAW S000198							POLASIG1 1054 (-) AATAAA S000080							P1BS 1189 (-) GNATATNC S000459							ELRECOREPCRP1 1167 (-) TTGACC S000142
GATABOX 1141 (+) GATA S000039									GT1GMSCAM4 965 (-) GAAAAA S000453							TATABOX5 1055 (+) TTATTT S000203							P1BS 1189 (+) GNATATNC S000459							WBOXNTERF3 1167 (-) TGACY S000457
ANAERO2CONSENSUS 1153 (-) AGCAGC S000478									GT1CONSENSUS 972 (-) GRWAAW S000198							GT1CONSENSUS 1058 (-) GRWAAW S000198							CACTFTPPCA1 1194 (+) YACT S000449							WBOXATNPR1 1168 (-) TTGAC S000390
NODCON2GM 1157 (+) CTCTT S000462									IBOXCORE 973 (-) GATAA S000199							GT1GMSCAM4 1058 (-) GAAAAA S000453							WBOXATNPR1 1197 (+) TTGAC S000390							WRKY71OS 1168 (-) TGAC S000447
OSE2ROOTNODULE 1157 (+) CTCTT S000468									GATABOX 974 (-) GATA S000039							GT1CONSENSUS 1059 (-) GRWAAW S000198							BIHD1OS 1198 (-) TGTCA S000498							CAATBOX1 1170 (+) CAAT S000028
DOFCOREZM 1159 (-) AAAG S000265									SURECOREATSULTR11 978 (-) GAGAC S000499							PYRIMIDINEBOXOSRAMY1A 1063 (+) CCTTTT S000259							WRKY71OS 1198 (+) TGAC S000447							WBBOXPCWRKY1 1173 (+) TTTGACY S000310
TAAAGSTKST1 1159 (-) TAAAG S000387									WBOXNTCHN48 982 (+) CTGACY S000508							DOFCOREZM 1064 (-) AAAG S000265							POLASIG3 1211 (-) AATAAT S000088							WBOXATNPR1 1174 (+) TTGAC S000390
GT1CONSENSUS 1160 (-) GRWAAW S000198									WBOXHVISO1 983 (+) TGACT S000442							POLLEN1LELAT52 1066 (-) AGAAA S000245							MARTBOX 1212 (+) TTWTWTTWTT S000067							WBOXHVISO1 1175 (+) TGACT S000442
IBOXCORE 1161 (-) GATAA S000199									WRKY71OS 983 (+) TGAC S000447							DOFCOREZM 1069 (-) AAAG S000265							TATABOX5 1212 (+) TTATTT S000203							WRKY71OS 1175 (+) TGAC S000447
GATABOX 1162 (-) GATA S000039									WBOXNTERF3 983 (+) TGACY S000457							POLLEN1LELAT52 1071 (-) AGAAA S000245							PYRIMIDINEBOXHVEPB1 1217 (+) TTTTTTCC S000298							WBOXNTERF3 1175 (+) TGACY S000457
CACTFTPPCA1 1171 (-) YACT S000449									MYB1AT 987 (-) WAACCA S000408							TATCCAOSAMY 1076 (-) TATCCA S000403							GT1CONSENSUS 1218 (-) GRWAAW S000198							GATABOX 1189 (-) GATA S000039
ANAERO3CONSENSUS 1172 (-) TCATCAC S000479									CACTFTPPCA1 991 (+) YACT S000449							SREATMSD 1077 (-) TTATCC S000470							GT1GMSCAM4 1218 (-) GAAAAA S000453							GT1CONSENSUS 1197 (-) GRWAAW S000198
GTGANTG10 1172 (+) GTGA S000378									DOFCOREZM 993 (-) AAAG S000265							MYBST1 1077 (+) GGATA S000180							GT1CONSENSUS 1219 (-) GRWAAW S000198							CACTFTPPCA1 1203 (-) YACT S000449
ARR1AT 1178 (-) NGATT S000454									POLLEN1LELAT52 995 (-) AGAAA S000245							GATABOX 1078 (+) GATA S000039							CACTFTPPCA1 1225 (+) YACT S000449							RAV1AAT 1211 (-) CAACA S000314
CACTFTPPCA1 1184 (-) YACT S000449									NODCON2GM 1003 (+) CTCTT S000462							GT1CONSENSUS 1078 (+) GRWAAW S000198							GATABOX 1237 (-) GATA S000039							ELRECOREPCRP1 1218 (-) TTGACC S000142
CACTFTPPCA1 1192 (-) YACT S000449									OSE2ROOTNODULE 1003 (+) CTCTT S000468							IBOXCORE 1078 (+) GATAA S000199							MYBST1 1237 (-) GGATA S000180							WBBOXPCWRKY1 1218 (-) TTTGACY S000310
SORLIP1AT 1193 (-) GCCAC S000482									PYRIMIDINEBOXOSRAMY1A 1011 (+) CCTTTT S000259							PREATPRODH 1083 (+) ACTCAT S000450							AUXREPSIAA4 1242 (+) KGTCCCAT S000026							WBOXNTERF3 1218 (-) TGACY S000457
ARR1AT 1201 (-) NGATT S000454									DOFCOREZM 1012 (-) AAAG S000265							ROOTMOTIFTAPOX1 1089 (+) ATATT S000098							ARR1AT 1257 (+) NGATT S000454							WBOXATNPR1 1219 (-) TTGAC S000390
EECCRCAH1 1220 (+) GANTTNC S000494									REALPHALGLHCB21 1015 (-) AACCAA S000362							CAATBOX1 1091 (-) CAAT S000028							SEF4MOTIFGM7S 1259 (+) RTTTTTR S000103							WRKY71OS 1219 (-) TGAC S000447
GT1CONSENSUS 1222 (-) GRWAAW S000198									MYB1AT 1016 (-) WAACCA S000408							RAV1AAT 1093 (-) CAACA S000314							DOFCOREZM 1266 (-) AAAG S000265							ERELEE4 1229 (+) AWTTCAAA S000037
CACTFTPPCA1 1227 (+) YACT S000449									GT1CORE 1017 (+) GGTTAA S000125							ARR1AT 1100 (+) NGATT S000454							GTGANTG10 1269 (-) GTGA S000378							ARR1AT 1235 (-) NGATT S000454
CAATBOX1 1238 (-) CAAT S000028									ARR1AT 1022 (+) NGATT S000454							EECCRCAH1 1101 (+) GANTTNC S000494							WUSATAg 1272 (-) TTAATGG S000433							POLASIG3 1251 (-) AATAAT S000088
CAATBOX1 1243 (-) CAAT S000028									EECCRCAH1 1023 (+) GANTTNC S000494							GT1CONSENSUS 1102 (-) GRWAAW S000198							TATABOX3 1274 (-) TATTAAT S000110							POLASIG3 1254 (-) AATAAT S000088
CCAATBOX1 1243 (-) CCAAT S000030									DOFCOREZM 1029 (-) AAAG S000265							POLLEN1LELAT52 1104 (-) AGAAA S000245							CACTFTPPCA1 1286 (-) YACT S000449							POLASIG3 1257 (-) AATAAT S000088
EECCRCAH1 1260 (+) GANTTNC S000494									EBOXBNNAPA 1057 (-) CANNTG S000144							DOFCOREZM 1107 (-) AAAG S000265							CTRMCAMV35S 1292 (-) TCTCTCTCT S000460							POLASIG3 1260 (-) AATAAT S000088
GT1CONSENSUS 1262 (-) GRWAAW S000198									MYCATRD22 1057 (-) CACATG S000174							GT1CONSENSUS 1108 (-) GRWAAW S000198							CCA1ATLHCB1 1298 (-) AAMAATCT S000149							POLASIG3 1263 (-) AATAAT S000088
E2FCONSENSUS 1263 (+) WTTSSCSS S000476									MYCCONSENSUSAT 1057 (-) CANNTG S000407							GT1GMSCAM4 1108 (-) GAAAAA S000453							ARR1AT 1298 (+) NGATT S000454							MARTBOX 1267 (+) TTWTWTTWTT S000067
GT1CONSENSUS 1272 (-) GRWAAW S000198									EBOXBNNAPA 1057 (+) CANNTG S000144							GT1CONSENSUS 1109 (-) GRWAAW S000198							SEF4MOTIFGM7S 1300 (+) RTTTTTR S000103							ROOTMOTIFTAPOX1 1269 (+) ATATT S000098
POLLEN1LELAT52 1274 (-) AGAAA S000245									MYCCONSENSUSAT 1057 (+) CANNTG S000407							CCAATBOX1 1113 (+) CCAAT S000030							CACTFTPPCA1 1306 (-) YACT S000449							SEF4MOTIFGM7S 1271 (+) RTTTTTR S000103
TATABOX5 1278 (+) TTATTT S000203									MYCATERD1 1057 (+) CATGTG S000413							CAATBOX1 1114 (+) CAAT S000028							RAV1AAT 1308 (-) CAACA S000314							MARTBOX 1273 (+) TTWTWTTWTT S000067
TATABOX2 1280 (-) TATAAAT S000109									PROXBBNNAPA 1063 (-) CAAACACC S000263							POLLEN1LELAT52 1117 (-) AGAAA S000245							POLASIG2 1314 (+) AATTAAA S000081							POLASIG1 1274 (-) AATAAA S000080
D2GMAUX28 1280 (-) ATTTATATAAAT S000329									2SSEEDPROTBANAPA 1064 (-) CAAACAC S000143							DOFCOREZM 1120 (-) AAAG S000265							RAV1AAT 1323 (+) CAACA S000314							POLASIG3 1277 (-) AATAAT S000088
D2GMAUX28 1280 (+) ATTTATATAAAT S000329									CANBNNAPA 1064 (-) CNAACAC S000148							REALPHALGLHCB21 1125 (-) AACCAA S000362							RAV1AAT 1326 (+) CAACA S000314							TATABOX5 1278 (+) TTATTT S000203
TATAPVTRNALEU 1281 (+) TTTATATA S000340									DOFCOREZM 1073 (-) AAAG S000265							MYB1AT 1126 (-) WAACCA S000408							DPBFCOREDCDC3 1328 (+) ACACNNG S000292							TATABOXOSPAL 1279 (+) TATTTAA S000400
TATABOX4 1282 (-) TATATAA S000111									POLLEN1LELAT52 1075 (-) AGAAA S000245							MYB1AT 1149 (-) WAACCA S000408							BIHD1OS 1338 (+) TGTCA S000498							MARTBOX 1288 (+) TTWTWTTWTT S000067
TATAPVTRNALEU 1283 (-) TTTATATA S000340									DOFCOREZM 1078 (-) AAAG S000265							POLASIG1 1153 (-) AATAAA S000080							WBOXATNPR1 1339 (-) TTGAC S000390							POLASIG1 1289 (-) AATAAA S000080
TATABOX4 1283 (+) TATATAA S000111									WBOXATNPR1 1082 (+) TTGAC S000390							TATABOX5 1154 (+) TTATTT S000203							WRKY71OS 1339 (-) TGAC S000447							POLASIG3 1292 (-) AATAAT S000088
TATABOX2 1285 (+) TATAAAT S000109									BIHD1OS 1083 (-) TGTCA S000498							GT1CONSENSUS 1156 (-) GRWAAW S000198							TATABOX5 1342 (-) TTATTT S000203							TATABOX5 1293 (+) TTATTT S000203
CBFHV 1298 (-) RYCGAC S000497									WRKY71OS 1083 (+) TGAC S000447							ARR1AT 1169 (+) NGATT S000454							POLASIG3 1343 (+) AATAAT S000088							GATABOX 1302 (+) GATA S000039
ARR1AT 1300 (+) NGATT S000454									IBOXCORE 1091 (-) GATAA S000199							POLASIG2 1172 (-) AATTAAA S000081							ANAERO1CONSENSUS 1352 (+) AAACAAA S000477							TATAPVTRNALEU 1304 (-) TTTATATA S000340
MARTBOX 1303 (+) TTWTWTTWTT S000067									GATABOX 1092 (-) GATA S000039							GT1CORE 1185 (+) GGTTAA S000125							EBOXBNNAPA 1355 (-) CANNTG S000144							TATABOX4 1304 (+) TATATAA S000111
SITEIIATCYTC 1312 (+) TGGGCY S000474									RGATAOS 1092 (-) CAGAAGATA S000191							RAV1AAT 1194 (-) CAACA S000314							MYCCONSENSUSAT 1355 (-) CANNTG S000407							TATABOX2 1306 (+) TATAAAT S000109
DOFCOREZM 1316 (-) AAAG S000265									CACTFTPPCA1 1117 (+) YACT S000449							ARR1AT 1199 (+) NGATT S000454							EBOXBNNAPA 1355 (+) CANNTG S000144							ARR1AT 1310 (-) NGATT S000454
SEF3MOTIFGM 1330 (+) AACCCA S000115									MYBCORE 1119 (+) CNGTTR S000176							TATABOX2 1201 (-) TATAAAT S000109							MYCCONSENSUSAT 1355 (+) CANNTG S000407							ROOTMOTIFTAPOX1 1317 (+) ATATT S000098
EBOXBNNAPA 1334 (-) CANNTG S000144									RAV1AAT 1120 (-) CAACA S000314							TATAPVTRNALEU 1202 (+) TTTATATA S000340							BIHD1OS 1359 (+) TGTCA S000498							TATABOX5 1327 (+) TTATTT S000203
MYCCONSENSUSAT 1334 (-) CANNTG S000407									EBOXBNNAPA 1127 (-) CANNTG S000144							TATABOX4 1203 (-) TATATAA S000111							WBOXATNPR1 1360 (-) TTGAC S000390							CAATBOX1 1344 (+) CAAT S000028
EBOXBNNAPA 1334 (+) CANNTG S000144									MYCCONSENSUSAT 1127 (-) CANNTG S000407							LECPLEACS2 1209 (-) TAAAATAT S000465							WRKY71OS 1360 (-) TGAC S000447							ROOTMOTIFTAPOX1 1345 (-) ATATT S000098
MYCCONSENSUSAT 1334 (+) CANNTG S000407									EBOXBNNAPA 1127 (+) CANNTG S000144							ROOTMOTIFTAPOX1 1209 (+) ATATT S000098							RAV1AAT 1362 (+) CAACA S000314							ROOTMOTIFTAPOX1 1348 (+) ATATT S000098
-300ELEMENT 1338 (+) TGHAAARK S000122									MYCCONSENSUSAT 1127 (+) CANNTG S000407							POLASIG2 1213 (-) AATTAAA S000081							DOFCOREZM 1379 (+) AAAG S000265							POLASIG3 1350 (-) AATAAT S000088
GT1CONSENSUS 1344 (-) GRWAAW S000198									MYB1AT 1141 (-) WAACCA S000408							POLASIG3 1217 (-) AATAAT S000088							GATABOX 1394 (-) GATA S000039							TATABOX5 1351 (+) TTATTT S000203
IBOXCORE 1345 (-) GATAA S000199									MYB1AT 1155 (+) WAACCA S000408							MARTBOX 1218 (+) TTWTWTTWTT S000067							TATABOX2 1401 (-) TATAAAT S000109							SEF4MOTIFGM7S 1357 (-) RTTTTTR S000103
GATABOX 1346 (-) GATA S000039									NODCON2GM 1166 (-) CTCTT S000462							TATABOX5 1218 (+) TTATTT S000203							MYBPLANT 1410 (+) MACCWAMC S000167							GT1CORE 1365 (-) GGTTAA S000125
AMYBOX1 1352 (-) TAACARA S000020									OSE2ROOTNODULE 1166 (-) CTCTT S000468							POLLEN1LELAT52 1237 (+) AGAAA S000245							BOXLCOREDCPAL 1411 (+) ACCWWCC S000492							SEF3MOTIFGM 1367 (+) AACCCA S000115
GARE1OSREP1 1352 (-) TAACAGA S000419									CACTFTPPCA1 1181 (-) YACT S000449							GT1CONSENSUS 1238 (+) GRWAAW S000198							MYBPZM 1412 (+) CCWACC S000179							SEF1MOTIF 1378 (+) ATATTTAWW S000006
MYBCORE 1353 (+) CNGTTR S000176									POLASIG3 1184 (+) AATAAT S000088							GT1GMSCAM4 1238 (+) GAAAAA S000453							POLASIG3 1431 (-) AATAAT S000088							ROOTMOTIFTAPOX1 1378 (+) ATATT S000098
CAATBOX1 1359 (-) CAAT S000028									WBOXHVISO1 1189 (+) TGACT S000442							DOFCOREZM 1241 (+) AAAG S000265							CAATBOX1 1434 (-) CAAT S000028							TATABOXOSPAL 1379 (+) TATTTAA S000400
ARR1AT 1361 (+) NGATT S000454									WRKY71OS 1189 (+) TGAC S000447							DOFCOREZM 1249 (-) AAAG S000265							CCAATBOX1 1434 (-) CCAAT S000030							POLASIG3 1387 (-) AATAAT S000088
MARTBOX 1364 (+) TTWTWTTWTT S000067									WBOXNTERF3 1189 (+) TGACY S000457							GT1CONSENSUS 1272 (+) GRWAAW S000198							RYREPEATLEGUMINBOX 1442 (-) CATGCAY S000100							POLASIG3 1390 (-) AATAAT S000088
									DOFCOREZM 1198 (+) AAAG S000265							POLLEN1LELAT52 1284 (+) AGAAA S000245							RYREPEATBNNAPA 1443 (-) CATGCA S000264							CACTFTPPCA1 1405 (+) YACT S000449
									DOFCOREZM 1204 (-) AAAG S000265							DOFCOREZM 1286 (+) AAAG S000265							POLASIG1 1449 (+) AATAAA S000080							GATABOX 1411 (-) GATA S000039
									GTGANTG10 1207 (-) GTGA S000378							NODCON2GM 1287 (-) CTCTT S000462							SEF4MOTIFGM7S 1451 (-) RTTTTTR S000103							GT1CONSENSUS 1420 (-) GRWAAW S000198
									CACTFTPPCA1 1208 (+) YACT S000449							OSE2ROOTNODULE 1287 (-) CTCTT S000468							ANAERO1CONSENSUS 1454 (+) AAACAAA S000477							GT1GMSCAM4 1420 (-) GAAAAA S000453
									CACTFTPPCA1 1212 (+) YACT S000449							GATABOX 1291 (+) GATA S000039							DOFCOREZM 1458 (+) AAAG S000265							POLLEN1LELAT52 1422 (-) AGAAA S000245
									TBOXATGAPB 1213 (+) ACTTTG S000383							CACTFTPPCA1 1293 (+) YACT S000449							NODCON1GM 1458 (+) AAAGAT S000461							DOFCOREZM 1425 (-) AAAG S000265
									DOFCOREZM 1214 (-) AAAG S000265							TATABOX5 1299 (+) TTATTT S000203							OSE1ROOTNODULE 1458 (+) AAAGAT S000467							POLLEN1LELAT52 1427 (-) AGAAA S000245
									AMYBOX1 1215 (-) TAACARA S000020							GT1CONSENSUS 1301 (-) GRWAAW S000198							ARR1AT 1460 (+) NGATT S000454							DOFCOREZM 1430 (-) AAAG S000265
									MYBGAHV 1215 (-) TAACAAA S000181							-10PEHVPSBD 1309 (-) TATTCT S000392							EECCRCAH1 1461 (+) GANTTNC S000494							CACTFTPPCA1 1434 (+) YACT S000449
									GAREAT 1215 (-) TAACAAR S000439							CACTFTPPCA1 1313 (+) YACT S000449							GT1CONSENSUS 1462 (-) GRWAAW S000198							ARR1AT 1439 (-) NGATT S000454
									EBOXBNNAPA 1224 (-) CANNTG S000144							NODCON2GM 1315 (+) CTCTT S000462							POLLEN1LELAT52 1464 (-) AGAAA S000245							ARR1AT 1455 (-) NGATT S000454
									MYCCONSENSUSAT 1224 (-) CANNTG S000407							OSE2ROOTNODULE 1315 (+) CTCTT S000468							WBOXHVISO1 1474 (-) TGACT S000442							TATABOX5 1462 (+) TTATTT S000203
									EBOXBNNAPA 1224 (+) CANNTG S000144							DOFCOREZM 1317 (-) AAAG S000265							WBOXNTERF3 1474 (-) TGACY S000457							CACTFTPPCA1 1468 (+) YACT S000449
									MYCCONSENSUSAT 1224 (+) CANNTG S000407							GT1CONSENSUS 1319 (-) GRWAAW S000198							WRKY71OS 1475 (-) TGAC S000447							CACTFTPPCA1 1474 (-) YACT S000449
									CACTFTPPCA1 1224 (+) YACT S000449							BOXIINTPATPB 1325 (-) ATAGAA S000296							DOFCOREZM 1481 (+) AAAG S000265							DOFCOREZM 1480 (-) AAAG S000265
									GATABOX 1229 (+) GATA S000039							ARR1AT 1350 (+) NGATT S000454							CACTFTPPCA1 1485 (+) YACT S000449							CAATBOX1 1494 (+) CAAT S000028
									CURECORECR 1239 (-) GTAC S000493							SEF3MOTIFGM 1367 (-) AACCCA S000115							INRNTPSADB 1487 (+) YTCANTYY S000395							TATABOX3 1496 (-) TATTAAT S000110
									CURECORECR 1239 (+) GTAC S000493							GT1CORE 1369 (+) GGTTAA S000125							POLLEN1LELAT52 1492 (-) AGAAA S000245							ROOTMOTIFTAPOX1 1499 (-) ATATT S000098
									CACTFTPPCA1 1240 (+) YACT S000449							PRECONSCRHSP70A 1377 (-) SCGAYNRNNNNNNNNNNNNNNNHD S000506							DOFCOREZM 1495 (-) AAAG S000265							GATABOX 1503 (-) GATA S000039
									CIACADIANLELHC 1247 (-) CAANNNNATC S000252							NODCON2GM 1378 (-) CTCTT S000462							TAAAGSTKST1 1499 (+) TAAAG S000387							MYBST1 1503 (-) GGATA S000180
									RYREPEATLEGUMINBOX 1257 (-) CATGCAY S000100							OSE2ROOTNODULE 1378 (-) CTCTT S000468							DOFCOREZM 1500 (+) AAAG S000265							LTRECOREATCOR15 1508 (+) CCGAC S000153
									RYREPEATBNNAPA 1258 (-) CATGCA S000264							CACTFTPPCA1 1381 (-) YACT S000449							WBOXATNPR1 1510 (+) TTGAC S000390							NODCON2GM 1514 (-) CTCTT S000462
									RYREPEATBNNAPA 1260 (+) CATGCA S000264							CURECORECR 1400 (-) GTAC S000493							BIHD1OS 1511 (-) TGTCA S000498							OSE2ROOTNODULE 1514 (-) CTCTT S000468
									MYB2AT 1264 (-) TAACTG S000177							CURECORECR 1400 (+) GTAC S000493							WRKY71OS 1511 (+) TGAC S000447							POLLEN1LELAT52 1517 (+) AGAAA S000245
									MYB2CONSENSUSAT 1264 (-) YAACKG S000409							CACTFTPPCA1 1401 (+) YACT S000449							ELRECOREPCRP1 1520 (+) TTGACC S000142							EECCRCAH1 1518 (-) GANTTNC S000494
									MYBCORE 1264 (+) CNGTTR S000176							TBOXATGAPB 1402 (+) ACTTTG S000383							WBOXATNPR1 1520 (+) TTGAC S000390							ERELEE4 1520 (+) AWTTCAAA S000037
									DOFCOREZM 1273 (-) AAAG S000265							DOFCOREZM 1403 (-) AAAG S000265							WRKY71OS 1521 (+) TGAC S000447							DOFCOREZM 1525 (+) AAAG S000265
									TATABOX5 1282 (+) TTATTT S000203							ARR1AT 1408 (+) NGATT S000454							WBOXNTERF3 1521 (+) TGACY S000457							NODCON2GM 1526 (-) CTCTT S000462
									TATABOXOSPAL 1283 (+) TATTTAA S000400							EECCRCAH1 1409 (+) GANTTNC S000494							GATABOX 1529 (+) GATA S000039							OSE2ROOTNODULE 1526 (-) CTCTT S000468
									POLLEN1LELAT52 1296 (+) AGAAA S000245							GT1CONSENSUS 1410 (-) GRWAAW S000198							GT1CONSENSUS 1529 (+) GRWAAW S000198							CACTFTPPCA1 1529 (-) YACT S000449
									DOFCOREZM 1298 (+) AAAG S000265							GT1CONSENSUS 1418 (-) GRWAAW S000198							IBOXCORE 1529 (+) GATAA S000199							BOXCPSAS1 1538 (+) CTCCCAC S000226
									RAV1AAT 1303 (+) CAACA S000314							IBOXCORE 1419 (-) GATAA S000199							BOXIINTPATPB 1533 (+) ATAGAA S000296							CACTFTPPCA1 1542 (+) YACT S000449
									DOFCOREZM 1310 (+) AAAG S000265							GATABOX 1420 (-) GATA S000039							CACTFTPPCA1 1543 (+) YACT S000449							EBOXBNNAPA 1558 (-) CANNTG S000144
									RAV1AAT 1329 (-) CAACA S000314							NODCON2GM 1426 (-) CTCTT S000462							T/GBOXATPIN2 1553 (+) AACGTG S000458							MYCCONSENSUSAT 1558 (-) CANNTG S000407
									GTGANTG10 1341 (-) GTGA S000378							OSE2ROOTNODULE 1426 (-) CTCTT S000468							ACGTATERD1 1554 (-) ACGT S000415							EBOXBNNAPA 1558 (+) CANNTG S000144
									DOFCOREZM 1346 (+) AAAG S000265							ARR1AT 1429 (+) NGATT S000454							RHERPATEXPA7 1554 (-) KCACGW S000512							MYCCONSENSUSAT 1558 (+) CANNTG S000407
									CACTFTPPCA1 1348 (-) YACT S000449							GATABOX 1440 (+) GATA S000039							ABRELATERD1 1554 (+) ACGTG S000414							POLLEN1LELAT52 1569 (-) AGAAA S000245
									CURECORECR 1351 (-) GTAC S000493							GT1CONSENSUS 1440 (+) GRWAAW S000198							ACGTATERD1 1554 (+) ACGT S000415							CACTFTPPCA1 1575 (+) YACT S000449
									CURECORECR 1351 (+) GTAC S000493							IBOXCORE 1440 (+) GATAA S000199							GTGANTG10 1556 (+) GTGA S000378							TATABOX5 1581 (-) TTATTT S000203
									GATABOX 1366 (-) GATA S000039							DOFCOREZM 1451 (-) AAAG S000265							GATABOX 1564 (-) GATA S000039							POLASIG1 1582 (+) AATAAA S000080
									CCA1ATLHCB1 1375 (-) AAMAATCT S000149							TATABOX5 1459 (-) TTATTT S000203							GAREAT 1567 (-) TAACAAR S000439							CACTFTPPCA1 1588 (+) YACT S000449
									ARR1AT 1375 (+) NGATT S000454							POLASIG1 1460 (+) AATAAA S000080							MYB1AT 1579 (-) WAACCA S000408							DOFCOREZM 1590 (-) AAAG S000265
									CAATBOX1 1377 (-) CAAT S000028							-10PEHVPSBD 1471 (-) TATTCT S000392							CACTFTPPCA1 1610 (-) YACT S000449							ROOTMOTIFTAPOX1 1618 (+) ATATT S000098
									ROOTMOTIFTAPOX1 1387 (-) ATATT S000098							ROOTMOTIFTAPOX1 1473 (-) ATATT S000098							ROOTMOTIFTAPOX1 1615 (-) ATATT S000098							WBOXHVISO1 1626 (-) TGACT S000442
									-300ELEMENT 1391 (+) TGHAAARK S000122							ROOTMOTIFTAPOX1 1482 (+) ATATT S000098							ROOTMOTIFTAPOX1 1616 (+) ATATT S000098							WBOXNTERF3 1626 (-) TGACY S000457
									GT1CONSENSUS 1392 (+) GRWAAW S000198							GT1CONSENSUS 1484 (-) GRWAAW S000198							PRECONSCRHSP70A 1639 (-) SCGAYNRNNNNNNNNNNNNNNNHD S000506							WRKY71OS 1627 (-) TGAC S000447
									GT1GMSCAM4 1392 (+) GAAAAA S000453							INRNTPSADB 1487 (+) YTCANTYY S000395							GT1CONSENSUS 1664 (+) GRWAAW S000198							WBOXHVISO1 1647 (-) TGACT S000442
									DOFCOREZM 1395 (+) AAAG S000265							ERELEE4 1490 (+) AWTTCAAA S000037							GATABOX 1673 (+) GATA S000039							WBOXNTERF3 1647 (-) TGACY S000457
									CAATBOX1 1408 (-) CAAT S000028							SEF1MOTIF 1498 (-) ATATTTAWW S000006							GT1CONSENSUS 1673 (+) GRWAAW S000198							WRKY71OS 1648 (-) TGAC S000447
									BIHD1OS 1410 (+) TGTCA S000498							TATABOXOSPAL 1499 (-) TATTTAA S000400							IBOXCORE 1673 (+) GATAA S000199							GT1CONSENSUS 1651 (-) GRWAAW S000198
									WBOXATNPR1 1411 (-) TTGAC S000390							ROOTMOTIFTAPOX1 1502 (-) ATATT S000098							CACTFTPPCA1 1679 (+) YACT S000449							IBOXCORE 1652 (-) GATAA S000199
									WRKY71OS 1411 (-) TGAC S000447							ROOTMOTIFTAPOX1 1503 (+) ATATT S000098							PREATPRODH 1680 (+) ACTCAT S000450							GATABOX 1653 (-) GATA S000039
									GT1CONSENSUS 1418 (-) GRWAAW S000198							NAPINMOTIFBN 1509 (-) TACACAT S000070							SURECOREATSULTR11 1686 (+) GAGAC S000499							TATABOX5 1663 (-) TTATTT S000203
									POLLEN1LELAT52 1420 (-) AGAAA S000245							PYRIMIDINEBOXOSRAMY1A 1518 (+) CCTTTT S000259							SEF4MOTIFGM7S 1691 (-) RTTTTTR S000103							PYRIMIDINEBOXOSRAMY1A 1679 (+) CCTTTT S000259
									CARGATCONSENSUS 1436 (-) CCWWWWWWGG S000404							DOFCOREZM 1519 (-) AAAG S000265							WUSATAg 1697 (+) TTAATGG S000433							DOFCOREZM 1680 (-) AAAG S000265
									CARGATCONSENSUS 1436 (+) CCWWWWWWGG S000404							TATABOX2 1523 (+) TATAAAT S000109							CACTFTPPCA1 1713 (+) YACT S000449							POLLEN1LELAT52 1682 (-) AGAAA S000245
									PYRIMIDINEBOXOSRAMY1A 1440 (-) CCTTTT S000259							EBOXBNNAPA 1535 (-) CANNTG S000144							CACTFTPPCA1 1716 (+) YACT S000449							NODCON2GM 1690 (+) CTCTT S000462
									DOFCOREZM 1441 (+) AAAG S000265							MYCCONSENSUSAT 1535 (-) CANNTG S000407							CURECORECR 1727 (-) GTAC S000493							OSE2ROOTNODULE 1690 (+) CTCTT S000468
									POLLEN1LELAT52 1448 (+) AGAAA S000245							CAATBOX1 1535 (+) CAAT S000028							CURECORECR 1727 (+) GTAC S000493							DOFCOREZM 1692 (-) AAAG S000265
									DOFCOREZM 1453 (-) AAAG S000265							EBOXBNNAPA 1535 (+) CANNTG S000144							CACTFTPPCA1 1731 (+) YACT S000449							PROLAMINBOXOSGLUB1 1692 (-) TGCAAAG S000354
									REALPHALGLHCB21 1457 (-) AACCAA S000362							MYCCONSENSUSAT 1535 (+) CANNTG S000407							POLASIG1 1739 (-) AATAAA S000080							ROOTMOTIFTAPOX1 1727 (+) ATATT S000098
									MYB1AT 1458 (-) WAACCA S000408							CAATBOX1 1537 (-) CAAT S000028							GT1CONSENSUS 1742 (-) GRWAAW S000198							GTGANTG10 1738 (+) GTGA S000378
									WBOXNTCHN48 1478 (+) CTGACY S000508							ARR1AT 1539 (+) NGATT S000454							IBOXCORE 1743 (-) GATAA S000199							BOXIINTPATPB 1744 (+) ATAGAA S000296
									WBOXHVISO1 1479 (+) TGACT S000442							-300ELEMENT 1547 (+) TGHAAARK S000122							GATABOX 1744 (-) GATA S000039							POLLEN1LELAT52 1746 (+) AGAAA S000245
									WRKY71OS 1479 (+) TGAC S000447							LECPLEACS2 1549 (+) TAAAATAT S000465							EBOXBNNAPA 1753 (-) CANNTG S000144							GT1CONSENSUS 1747 (+) GRWAAW S000198
									WBOXNTERF3 1479 (+) TGACY S000457							ROOTMOTIFTAPOX1 1552 (-) ATATT S000098							MYCCONSENSUSAT 1753 (-) CANNTG S000407							GT1GMSCAM4 1747 (+) GAAAAA S000453
									ANAERO1CONSENSUS 1497 (-) AAACAAA S000477							ROOTMOTIFTAPOX1 1553 (+) ATATT S000098							MYCATERD1 1753 (-) CATGTG S000413							GT1CONSENSUS 1755 (-) GRWAAW S000198
									CACTFTPPCA1 1504 (+) YACT S000449							GT1CONSENSUS 1556 (-) GRWAAW S000198							EBOXBNNAPA 1753 (+) CANNTG S000144							GT1GMSCAM4 1755 (-) GAAAAA S000453
									SEF3MOTIFGM 1534 (+) AACCCA S000115							IBOXCORE 1557 (-) GATAA S000199							MYCATRD22 1753 (+) CACATG S000174							POLLEN1LELAT52 1757 (-) AGAAA S000245
									INRNTPSADB 1539 (-) YTCANTYY S000395							GATABOX 1558 (-) GATA S000039							MYCCONSENSUSAT 1753 (+) CANNTG S000407							DOFCOREZM 1760 (-) AAAG S000265
									DOFCOREZM 1546 (+) AAAG S000265							GATABOX 1563 (+) GATA S000039							CACTFTPPCA1 1765 (+) YACT S000449							GT1CONSENSUS 1763 (-) GRWAAW S000198
									POLLEN1LELAT52 1548 (+) AGAAA S000245							ROOTMOTIFTAPOX1 1564 (+) ATATT S000098							INRNTPSADB 1768 (+) YTCANTYY S000395							GT1GMSCAM4 1763 (-) GAAAAA S000453
									DOFCOREZM 1550 (+) AAAG S000265							-10PEHVPSBD 1565 (+) TATTCT S000392							GTGANTG10 1769 (-) GTGA S000378							POLLEN1LELAT52 1765 (-) AGAAA S000245
									CACTFTPPCA1 1552 (-) YACT S000449							NODCON2GM 1569 (+) CTCTT S000462							CACTFTPPCA1 1770 (+) YACT S000449							DOFCOREZM 1768 (-) AAAG S000265
									GTGANTG10 1553 (+) GTGA S000378							OSE2ROOTNODULE 1569 (+) CTCTT S000468							DOFCOREZM 1772 (-) AAAG S000265							GT1CONSENSUS 1769 (-) GRWAAW S000198
									ARR1AT 1554 (+) NGATT S000454							WUSATAg 1582 (+) TTAATGG S000433							CACTFTPPCA1 1789 (-) YACT S000449							CIACADIANLELHC 1777 (-) CAANNNNATC S000252
									DOFCOREZM 1566 (-) AAAG S000265							CIACADIANLELHC 1599 (+) CAANNNNATC S000252							INRNTPSADB 1792 (-) YTCANTYY S000395							GATABOX 1777 (+) GATA S000039
									NTBBF1ARROLB 1570 (-) ACTTTA S000273							GTGANTG10 1607 (-) GTGA S000378							GATABOX 1808 (-) GATA S000039							EBOXBNNAPA 1781 (-) CANNTG S000144
									TAAAGSTKST1 1570 (+) TAAAG S000387							BOXIINTPATPB 1613 (+) ATAGAA S000296							MYBST1 1808 (-) GGATA S000180							MYCCONSENSUSAT 1781 (-) CANNTG S000407
									DOFCOREZM 1571 (+) AAAG S000265							NTBBF1ARROLB 1621 (-) ACTTTA S000273							TATABOXOSPAL 1813 (-) TATTTAA S000400							EBOXBNNAPA 1781 (+) CANNTG S000144
									CACTFTPPCA1 1577 (+) YACT S000449							TAAAGSTKST1 1621 (+) TAAAG S000387							ROOTMOTIFTAPOX1 1816 (-) ATATT S000098							MYCCONSENSUSAT 1781 (+) CANNTG S000407
									-300ELEMENT 1578 (-) TGHAAARK S000122							DOFCOREZM 1622 (+) AAAG S000265							ROOTMOTIFTAPOX1 1817 (+) ATATT S000098							TATCCAOSAMY 1785 (-) TATCCA S000403
									DOFCOREZM 1579 (-) AAAG S000265							CACTFTPPCA1 1624 (-) YACT S000449							POLLEN1LELAT52 1820 (-) AGAAA S000245							MYBST1 1786 (+) GGATA S000180
									INRNTPSADB 1587 (-) YTCANTYY S000395							CAATBOX1 1651 (-) CAAT S000028							PYRIMIDINEBOXOSRAMY1A 1832 (+) CCTTTT S000259							GATABOX 1787 (+) GATA S000039
									GT1MOTIFPSRBCS 1588 (+) KWGTGRWAAWRW S000051							RAV1AAT 1653 (-) CAACA S000314							DOFCOREZM 1833 (-) AAAG S000265							ROOTMOTIFTAPOX1 1788 (+) ATATT S000098
									CACTFTPPCA1 1589 (-) YACT S000449							CAATBOX1 1660 (+) CAAT S000028							ROOTMOTIFTAPOX1 1848 (+) ATATT S000098							RYREPEATBNNAPA 1797 (+) CATGCA S000264
									GTGANTG10 1590 (+) GTGA S000378							SEF4MOTIFGM7S 1666 (-) RTTTTTR S000103							SEF4MOTIFGM7S 1866 (-) RTTTTTR S000103							ARR1AT 1802 (+) NGATT S000454
									GT1CONSENSUS 1592 (+) GRWAAW S000198							CAATBOX1 1672 (+) CAAT S000028							GT1CONSENSUS 1871 (-) GRWAAW S000198							RHERPATEXPA7 1810 (-) KCACGW S000512
									INRNTPSADB 1593 (-) YTCANTYY S000395							CIACADIANLELHC 1672 (+) CAANNNNATC S000252							IBOXCORE 1872 (-) GATAA S000199							GTGANTG10 1812 (+) GTGA S000378
									SEF3MOTIFGM 1599 (+) AACCCA S000115							ARR1AT 1673 (-) NGATT S000454							GATABOX 1873 (-) GATA S000039							QELEMENTZMZM13 1813 (-) AGGTCA S000254
									CARGCW8GAT 1609 (-) CWWWWWWWWG S000431							GATABOX 1678 (-) GATA S000039							CACTFTPPCA1 1883 (+) YACT S000449							WRKY71OS 1813 (+) TGAC S000447
									CARGCW8GAT 1609 (+) CWWWWWWWWG S000431							CACTFTPPCA1 1688 (+) YACT S000449							GATABOX 1886 (-) GATA S000039							WBOXNTERF3 1813 (+) TGACY S000457
									POLASIG2 1611 (-) AATTAAA S000081							CACTFTPPCA1 1691 (+) YACT S000449							SEBFCONSSTPR10A 1889 (+) YTGTCWC S000391							BIHD1OS 1818 (-) TGTCA S000498
									CAATBOX1 1615 (-) CAAT S000028							CACTFTPPCA1 1696 (-) YACT S000449							ARFAT 1890 (+) TGTCTC S000270							WRKY71OS 1818 (+) TGAC S000447
									CCAATBOX1 1615 (-) CCAAT S000030							GATABOX 1708 (+) GATA S000039							SURECOREATSULTR11 1891 (-) GAGAC S000499							DPBFCOREDCDC3 1830 (-) ACACNNG S000292
									SV40COREENHAN 1619 (+) GTGGWWHG S000123							ROOTMOTIFTAPOX1 1709 (+) ATATT S000098							CAATBOX1 1897 (-) CAAT S000028							GTGANTG10 1835 (+) GTGA S000378
									DOFCOREZM 1623 (+) AAAG S000265							INRNTPSADB 1717 (+) YTCANTYY S000395							ARR1AT 1902 (+) NGATT S000454							ARR1AT 1839 (+) NGATT S000454
									NODCON2GM 1627 (+) CTCTT S000462							GATABOX 1731 (-) GATA S000039							GATABOX 1908 (+) GATA S000039							POLASIG3 1841 (-) AATAAT S000088
									OSE2ROOTNODULE 1627 (+) CTCTT S000468							CACTFTPPCA1 1738 (-) YACT S000449							SURECOREATSULTR11 1912 (+) GAGAC S000499							CCAATBOX1 1847 (+) CCAAT S000030
									DOFCOREZM 1629 (-) AAAG S000265							ARR1AT 1741 (-) NGATT S000454							EBOXBNNAPA 1938 (-) CANNTG S000144							EBOXBNNAPA 1848 (-) CANNTG S000144
									POLLEN1LELAT52 1630 (-) AGAAA S000245							CAATBOX1 1744 (+) CAAT S000028							MYBCORE 1938 (-) CNGTTR S000176							MYCCONSENSUSAT 1848 (-) CANNTG S000407
									CTRMCAMV35S 1632 (+) TCTCTCTCT S000460							ARR1AT 1745 (-) NGATT S000454							MYCCONSENSUSAT 1938 (-) CANNTG S000407							CAATBOX1 1848 (+) CAAT S000028
									CTRMCAMV35S 1634 (+) TCTCTCTCT S000460							CAATBOX1 1755 (+) CAAT S000028							EBOXBNNAPA 1938 (+) CANNTG S000144							EBOXBNNAPA 1848 (+) CANNTG S000144
									CTRMCAMV35S 1636 (+) TCTCTCTCT S000460							SEF4MOTIFGM7S 1774 (+) RTTTTTR S000103							MYCCONSENSUSAT 1938 (+) CANNTG S000407							MYCCONSENSUSAT 1848 (+) CANNTG S000407
									GATABOX 1645 (+) GATA S000039							CACTFTPPCA1 1782 (-) YACT S000449							MYB2CONSENSUSAT 1938 (+) YAACKG S000409							CAATBOX1 1850 (-) CAAT S000028
									GT1CONSENSUS 1669 (+) GRWAAW S000198							CURECORECR 1783 (-) GTAC S000493							CRTDREHVCBF2 1950 (-) GTCGAC S000411							ARR1AT 1852 (+) NGATT S000454
									INRNTPSADB 1682 (+) YTCANTYY S000395							CURECORECR 1783 (+) GTAC S000493							CBFHV 1950 (-) RYCGAC S000497							CAATBOX1 1854 (-) CAAT S000028
									CAATBOX1 1684 (+) CAAT S000028							S1FBOXSORPS1L21 1784 (-) ATGGTA S000223							CRTDREHVCBF2 1950 (+) GTCGAC S000411							RAV1AAT 1867 (+) CAACA S000314
									EBOXBNNAPA 1690 (-) CANNTG S000144							EECCRCAH1 1796 (-) GANTTNC S000494							CBFHV 1950 (+) RYCGAC S000497							CAATBOX1 1870 (+) CAAT S000028
									MYCCONSENSUSAT 1690 (-) CANNTG S000407							PYRIMIDINEBOXOSRAMY1A 1814 (-) CCTTTT S000259							TGTCACACMCUCUMISIN 1956 (-) TGTCACA S000422							GT1CONSENSUS 1872 (-) GRWAAW S000198
									EBOXBNNAPA 1690 (+) CANNTG S000144							DOFCOREZM 1815 (+) AAAG S000265							SEBFCONSSTPR10A 1957 (-) YTGTCWC S000391							GATABOX 1879 (+) GATA S000039
									MYCCONSENSUSAT 1690 (+) CANNTG S000407							MYBCORE 1827 (-) CNGTTR S000176							GTGANTG10 1957 (+) GTGA S000378							IBOXCORE 1879 (+) GATAA S000199
									PREATPRODH 1707 (-) ACTCAT S000450							MYB2AT 1827 (+) TAACTG S000177							BIHD1OS 1958 (-) TGTCA S000498							MYB1AT 1881 (+) WAACCA S000408
									SEF3MOTIFGM 1725 (-) AACCCA S000115							MYB2CONSENSUSAT 1827 (+) YAACKG S000409							WRKY71OS 1958 (+) TGAC S000447							REALPHALGLHCB21 1882 (+) AACCAA S000362
									MYBPZM 1727 (-) CCWACC S000179							NODCON2GM 1856 (+) CTCTT S000462							MYB1AT 1967 (+) WAACCA S000408							DOFCOREZM 1886 (+) AAAG S000265
									BOXLCOREDCPAL 1727 (-) ACCWWCC S000492							OSE2ROOTNODULE 1856 (+) CTCTT S000468							TBOXATGAPB 1976 (-) ACTTTG S000383							CACTFTPPCA1 1893 (+) YACT S000449
									CAATBOX1 1734 (-) CAAT S000028							DOFCOREZM 1858 (-) AAAG S000265							DOFCOREZM 1977 (+) AAAG S000265							CACTFTPPCA1 1900 (-) YACT S000449
									CACTFTPPCA1 1758 (+) YACT S000449							ARR1AT 1873 (+) NGATT S000454							NODCON2GM 1985 (-) CTCTT S000462							P1BS 1904 (-) GNATATNC S000459
									PREATPRODH 1759 (+) ACTCAT S000450							MYB1AT 1885 (+) WAACCA S000408							OSE2ROOTNODULE 1985 (-) CTCTT S000468							P1BS 1904 (+) GNATATNC S000459
									GTGANTG10 1769 (-) GTGA S000378							REALPHALGLHCB21 1886 (+) AACCAA S000362							DOFCOREZM 1993 (-) AAAG S000265							EBOXBNNAPA 1905 (-) CANNTG S000144
									EBOXBNNAPA 1783 (-) CANNTG S000144							CANBNNAPA 1888 (+) CNAACAC S000148							GT1CONSENSUS 1997 (+) GRWAAW S000198							CATATGGMSAUR 1905 (-) CATATG S000370
									MYCCONSENSUSAT 1783 (-) CANNTG S000407							RAV1AAT 1889 (+) CAACA S000314							GT1CONSENSUS 1998 (+) GRWAAW S000198							MYCCONSENSUSAT 1905 (-) CANNTG S000407
									EBOXBNNAPA 1783 (+) CANNTG S000144							NODCON2GM 1895 (+) CTCTT S000462							CAATBOX1 2019 (+) CAAT S000028							EBOXBNNAPA 1905 (+) CANNTG S000144
									MYCCONSENSUSAT 1783 (+) CANNTG S000407							OSE2ROOTNODULE 1895 (+) CTCTT S000468							CAATBOX1 2027 (+) CAAT S000028							CATATGGMSAUR 1905 (+) CATATG S000370
									CACTFTPPCA1 1785 (-) YACT S000449							CAATBOX1 1900 (-) CAAT S000028							ROOTMOTIFTAPOX1 2028 (-) ATATT S000098							MYCCONSENSUSAT 1905 (+) CANNTG S000407
									GTGANTG10 1786 (+) GTGA S000378							INTRONLOWER 1902 (+) TGCAGG S000086							GATABOX 2030 (-) GATA S000039							SORLIP1AT 1910 (+) GCCAC S000482
									POLLEN1LELAT52 1790 (+) AGAAA S000245							DOFCOREZM 1908 (+) AAAG S000265							CAATBOX1 2033 (+) CAAT S000028							CCA1ATLHCB1 1920 (+) AAMAATCT S000149
									UP2ATMSD 1792 (+) AAACCCTA S000472							POLLEN1LELAT52 1910 (+) AGAAA S000245							BIHD1OS 2036 (+) TGTCA S000498							ARR1AT 1923 (-) NGATT S000454
									NODCON2GM 1819 (-) CTCTT S000462							SV40COREENHAN 1919 (+) GTGGWWHG S000123							WBOXATNPR1 2037 (-) TTGAC S000390							CAATBOX1 1933 (+) CAAT S000028
									OSE2ROOTNODULE 1819 (-) CTCTT S000468							DOFCOREZM 1923 (+) AAAG S000265							WRKY71OS 2037 (-) TGAC S000447							ROOTMOTIFTAPOX1 1934 (-) ATATT S000098
									INRNTPSADB 1837 (-) YTCANTYY S000395							GATABOX 1947 (+) GATA S000039							ARR1AT 2058 (-) NGATT S000454							GATABOX 1936 (-) GATA S000039
									ARR1AT 1837 (+) NGATT S000454							LECPLEACS2 1961 (+) TAAAATAT S000465							ARR1AT 2067 (-) NGATT S000454							DOFCOREZM 1940 (+) AAAG S000265
									CAATBOX1 1839 (-) CAAT S000028							EVENINGAT 1962 (+) AAAATATCT S000385							DOFCOREZM 2071 (-) AAAG S000265							MYBPZM 1956 (+) CCWACC S000179
									EECCRCAH1 1842 (-) GANTTNC S000494							ROOTMOTIFTAPOX1 1964 (-) ATATT S000098							TAAAGSTKST1 2071 (-) TAAAG S000387							SEF3MOTIFGM 1958 (+) AACCCA S000115
									DOFCOREZM 1852 (-) AAAG S000265							GATABOX 1966 (-) GATA S000039							CURECORECR 2077 (-) GTAC S000493							ARR1AT 1967 (-) NGATT S000454
									TAAAGSTKST1 1852 (-) TAAAG S000387							NODCON1GM 1967 (-) AAAGAT S000461							CURECORECR 2077 (+) GTAC S000493							EBOXBNNAPA 1971 (-) CANNTG S000144
									POLASIG1 1853 (-) AATAAA S000080							OSE1ROOTNODULE 1967 (-) AAAGAT S000467							CAATBOX1 2080 (+) CAAT S000028							MYCCONSENSUSAT 1971 (-) CANNTG S000407
									TATABOX5 1854 (+) TTATTT S000203							DOFCOREZM 1969 (-) AAAG S000265							ARR1AT 2081 (-) NGATT S000454							EBOXBNNAPA 1971 (+) CANNTG S000144
									GT1CONSENSUS 1856 (-) GRWAAW S000198							POLLEN1LELAT52 1970 (-) AGAAA S000245							CACTFTPPCA1 2098 (+) YACT S000449							MYCCONSENSUSAT 1971 (+) CANNTG S000407
									MYBPZM 1860 (+) CCWACC S000179							CAATBOX1 1988 (-) CAAT S000028							CACTFTPPCA1 2106 (-) YACT S000449							CACTFTPPCA1 1971 (+) YACT S000449
									DOFCOREZM 1867 (+) AAAG S000265							TATABOX4 1996 (-) TATATAA S000111							CAATBOX1 2109 (-) CAAT S000028							CAATBOX1 1980 (+) CAAT S000028
									NODCON2GM 1868 (-) CTCTT S000462							CURECORECR 2004 (-) GTAC S000493							CAATBOX1 2123 (+) CAAT S000028							ARR1AT 1981 (-) NGATT S000454
									OSE2ROOTNODULE 1868 (-) CTCTT S000468							CURECORECR 2004 (+) GTAC S000493							DOFCOREZM 2129 (+) AAAG S000265							POLLEN1LELAT52 1991 (+) AGAAA S000245
									CAATBOX1 1880 (+) CAAT S000028							MARTBOX 2010 (-) TTWTWTTWTT S000067							ARR1AT 2144 (-) NGATT S000454							DOFCOREZM 1993 (+) AAAG S000265
									CIACADIANLELHC 1904 (+) CAANNNNATC S000252							MARTBOX 2011 (-) TTWTWTTWTT S000067							PRECONSCRHSP70A 2149 (+) SCGAYNRNNNNNNNNNNNNNNNHD S000506							CACTFTPPCA1 1998 (+) YACT S000449
									CAREOSREP1 1904 (+) CAACTC S000421							MARTBOX 2012 (-) TTWTWTTWTT S000067							ARR1AT 2156 (-) NGATT S000454							DOFCOREZM 2003 (+) AAAG S000265
									EBOXBNNAPA 1910 (-) CANNTG S000144							MARTBOX 2013 (-) TTWTWTTWTT S000067							SORLIP1AT 2166 (+) GCCAC S000482							CACTFTPPCA1 2011 (-) YACT S000449
									MYCCONSENSUSAT 1910 (-) CANNTG S000407							DOFCOREZM 2020 (+) AAAG S000265							SEF4MOTIFGM7S 2172 (+) RTTTTTR S000103							DOFCOREZM 2028 (+) AAAG S000265
									EBOXBNNAPA 1910 (+) CANNTG S000144							EECCRCAH1 2023 (-) GANTTNC S000494							AMYBOX1 2190 (-) TAACARA S000020							POLLEN1LELAT52 2030 (+) AGAAA S000245
									MYCCONSENSUSAT 1910 (+) CANNTG S000407							CAATBOX1 2024 (+) CAAT S000028							MYBGAHV 2190 (-) TAACAAA S000181							GTGANTG10 2038 (-) GTGA S000378
									CACTFTPPCA1 1917 (+) YACT S000449							BOXIINTPATPB 2027 (-) ATAGAA S000296							GAREAT 2190 (-) TAACAAR S000439							EBOXBNNAPA 2039 (-) CANNTG S000144
									GTGANTG10 1922 (-) GTGA S000378							CACTFTPPCA1 2033 (+) YACT S000449							CAATBOX1 2199 (-) CAAT S000028							MYCCONSENSUSAT 2039 (-) CANNTG S000407
									EBOXBNNAPA 1925 (-) CANNTG S000144							DOFCOREZM 2035 (-) AAAG S000265							GATABOX 2207 (+) GATA S000039							EBOXBNNAPA 2039 (+) CANNTG S000144
									MYBCORE 1925 (-) CNGTTR S000176							GT1CONSENSUS 2036 (-) GRWAAW S000198							GT1CONSENSUS 2207 (+) GRWAAW S000198							MYCCONSENSUSAT 2039 (+) CANNTG S000407
									MYCCONSENSUSAT 1925 (-) CANNTG S000407							GT1GMSCAM4 2036 (-) GAAAAA S000453							IBOXCORE 2207 (+) GATAA S000199							CACTFTPPCA1 2039 (+) YACT S000449
									EBOXBNNAPA 1925 (+) CANNTG S000144							POLLEN1LELAT52 2038 (-) AGAAA S000245							BOXIINTPATPB 2211 (+) ATAGAA S000296							WBOXNTERF3 2044 (-) TGACY S000457
									MYCCONSENSUSAT 1925 (+) CANNTG S000407							EBOXBNNAPA 2044 (-) CANNTG S000144							NODCON2GM 2218 (-) CTCTT S000462							WRKY71OS 2045 (-) TGAC S000447
									MYB2CONSENSUSAT 1925 (+) YAACKG S000409							MYCCONSENSUSAT 2044 (-) CANNTG S000407							OSE2ROOTNODULE 2218 (-) CTCTT S000468							CACTFTPPCA1 2068 (+) YACT S000449
									DOFCOREZM 1949 (-) AAAG S000265							EBOXBNNAPA 2044 (+) CANNTG S000144							GTGANTG10 2243 (-) GTGA S000378							GATABOX 2071 (-) GATA S000039
									WBOXATNPR1 1951 (+) TTGAC S000390							MYCCONSENSUSAT 2044 (+) CANNTG S000407							CAATBOX1 2247 (-) CAAT S000028							POLLEN1LELAT52 2116 (+) AGAAA S000245
									ASF1MOTIFCAMV 1952 (+) TGACG S000024							GTGANTG10 2069 (+) GTGA S000378							ARR1AT 2267 (+) NGATT S000454							ARR1AT 2122 (+) NGATT S000454
									WRKY71OS 1952 (+) TGAC S000447							CACTFTPPCA1 2081 (-) YACT S000449							ARR1AT 2274 (+) NGATT S000454							CAATBOX1 2124 (-) CAAT S000028
									CAATBOX1 1961 (+) CAAT S000028							MYB1AT 2085 (-) WAACCA S000408							EECCRCAH1 2275 (+) GANTTNC S000494							MYBCORE 2128 (-) CNGTTR S000176
									CACTFTPPCA1 1967 (+) YACT S000449							CACTFTPPCA1 2091 (-) YACT S000449							GT1CONSENSUS 2276 (-) GRWAAW S000198							GTGANTG10 2143 (-) GTGA S000378
									CURECORECR 1975 (-) GTAC S000493							ARR1AT 2106 (+) NGATT S000454							ARR1AT 2283 (+) NGATT S000454							CAATBOX1 2147 (-) CAAT S000028
									CURECORECR 1975 (+) GTAC S000493							ARR1AT 2114 (-) NGATT S000454							CAREOSREP1 2290 (-) CAACTC S000421							MYB1AT 2182 (-) WAACCA S000408
									CACTFTPPCA1 1976 (+) YACT S000449							EBOXBNNAPA 2120 (-) CANNTG S000144							CAATBOX1 2298 (-) CAAT S000028							CAREOSREP1 2190 (-) CAACTC S000421
									NODCON2GM 1981 (+) CTCTT S000462							MYCCONSENSUSAT 2120 (-) CANNTG S000407							CACTFTPPCA1 2304 (+) YACT S000449							CACTFTPPCA1 2204 (+) YACT S000449
									OSE2ROOTNODULE 1981 (+) CTCTT S000468							CAATBOX1 2120 (+) CAAT S000028							NODCON2GM 2306 (+) CTCTT S000462							PREATPRODH 2205 (+) ACTCAT S000450
									CAREOSREP1 1997 (+) CAACTC S000421							EBOXBNNAPA 2120 (+) CANNTG S000144							OSE2ROOTNODULE 2306 (+) CTCTT S000468							CAATBOX1 2212 (+) CAAT S000028
									DPBFCOREDCDC3 2005 (+) ACACNNG S000292							MYCCONSENSUSAT 2120 (+) CANNTG S000407							CAATBOX1 2312 (+) CAAT S000028							CIACADIANLELHC 2216 (-) CAANNNNATC S000252
									CACTFTPPCA1 2006 (+) YACT S000449							CAATBOX1 2122 (-) CAAT S000028							CACTFTPPCA1 2321 (-) YACT S000449							EBOXBNNAPA 2220 (-) CANNTG S000144
									ARR1AT 2021 (+) NGATT S000454							EBOXBNNAPA 2126 (-) CANNTG S000144							GT1CONSENSUS 2324 (+) GRWAAW S000198							MYCCONSENSUSAT 2220 (-) CANNTG S000407
									BOXIINTPATPB 2024 (-) ATAGAA S000296							MYCCONSENSUSAT 2126 (-) CANNTG S000407							GT1CONSENSUS 2338 (+) GRWAAW S000198							MYB2CONSENSUSAT 2220 (-) YAACKG S000409
									ARR1AT 2037 (-) NGATT S000454							EBOXBNNAPA 2126 (+) CANNTG S000144							GT1GMSCAM4 2338 (+) GAAAAA S000453							EBOXBNNAPA 2220 (+) CANNTG S000144
									ARR1AT 2046 (-) NGATT S000454							MYCCONSENSUSAT 2126 (+) CANNTG S000407							BIHD1OS 2344 (+) TGTCA S000498							MYBCORE 2220 (+) CNGTTR S000176
									CAATBOX1 2049 (+) CAAT S000028							CACTFTPPCA1 2126 (+) YACT S000449							WBOXATNPR1 2345 (-) TTGAC S000390							MYCCONSENSUSAT 2220 (+) CANNTG S000407
									ARR1AT 2050 (-) NGATT S000454							EBOXBNNAPA 2132 (-) CANNTG S000144							WRKY71OS 2345 (-) TGAC S000447							RHERPATEXPA7 2234 (+) KCACGW S000512
									CPBCSPOR 2053 (-) TATTAG S000491							MYCCONSENSUSAT 2132 (-) CANNTG S000407							DOFCOREZM 2351 (-) AAAG S000265							ABRELATERD1 2235 (-) ACGTG S000414
									CACTFTPPCA1 2057 (+) YACT S000449							EBOXBNNAPA 2132 (+) CANNTG S000144							RBCSCONSENSUS 2353 (-) AATCCAA S000127							ACGTATERD1 2236 (-) ACGT S000415
									MYBCORE 2059 (+) CNGTTR S000176							MYCCONSENSUSAT 2132 (+) CANNTG S000407							ARR1AT 2355 (+) NGATT S000454							ACGTATERD1 2236 (+) ACGT S000415
									POLASIG2 2064 (+) AATTAAA S000081							CCAATBOX1 2144 (+) CCAAT S000030							CACTFTPPCA1 2360 (-) YACT S000449							BIHD1OS 2244 (+) TGTCA S000498
									ARR1AT 2069 (-) NGATT S000454							CAATBOX1 2145 (+) CAAT S000028							GATABOX 2362 (-) GATA S000039							WBOXATNPR1 2245 (-) TTGAC S000390
									EBOXBNNAPA 2074 (-) CANNTG S000144							ARR1AT 2146 (-) NGATT S000454							ANAERO3CONSENSUS 2364 (+) TCATCAC S000479							WRKY71OS 2245 (-) TGAC S000447
									CATATGGMSAUR 2074 (-) CATATG S000370							CACTFTPPCA1 2152 (+) YACT S000449							PRECONSCRHSP70A 2366 (-) SCGAYNRNNNNNNNNNNNNNNNHD S000506							DOFCOREZM 2251 (-) AAAG S000265
									MYCCONSENSUSAT 2074 (-) CANNTG S000407							GTGANTG10 2166 (-) GTGA S000378							GTGANTG10 2367 (-) GTGA S000378							RBCSCONSENSUS 2253 (-) AATCCAA S000127
									EBOXBNNAPA 2074 (+) CANNTG S000144							SORLIP1AT 2174 (+) GCCAC S000482							RAV1AAT 2376 (+) CAACA S000314							ARR1AT 2255 (+) NGATT S000454
									CATATGGMSAUR 2074 (+) CATATG S000370							AGCBOXNPGLB 2183 (+) AGCCGCC S000232							ARR1AT 2384 (-) NGATT S000454							SURECOREATSULTR11 2261 (-) GAGAC S000499
									MYCCONSENSUSAT 2074 (+) CANNTG S000407							GCCCORE 2184 (+) GCCGCC S000430							GATABOX 2398 (-) GATA S000039							NODCON2GM 2263 (+) CTCTT S000462
									NAPINMOTIFBN 2077 (-) TACACAT S000070							INTRONLOWER 2193 (-) TGCAGG S000086							EBOXBNNAPA 2401 (-) CANNTG S000144							OSE2ROOTNODULE 2263 (+) CTCTT S000468
									CURECORECR 2090 (-) GTAC S000493							GT1CONSENSUS 2206 (+) GRWAAW S000198							MYCCONSENSUSAT 2401 (-) CANNTG S000407							GTGANTG10 2267 (-) GTGA S000378
									CURECORECR 2090 (+) GTAC S000493							GT1CONSENSUS 2207 (+) GRWAAW S000198							EBOXBNNAPA 2401 (+) CANNTG S000144							CAATBOX1 2276 (+) CAAT S000028
									CACTFTPPCA1 2091 (+) YACT S000449							GT1GMSCAM4 2207 (+) GAAAAA S000453							MYCCONSENSUSAT 2401 (+) CANNTG S000407							ROOTMOTIFTAPOX1 2277 (-) ATATT S000098
									CACTFTPPCA1 2094 (+) YACT S000449							DOFCOREZM 2210 (+) AAAG S000265							CIACADIANLELHC 2406 (-) CAANNNNATC S000252							ROOTMOTIFTAPOX1 2278 (+) ATATT S000098
									POLASIG1 2109 (-) AATAAA S000080							SORLIP1AT 2213 (+) GCCAC S000482							PREATPRODH 2407 (-) ACTCAT S000450							DOFCOREZM 2297 (-) AAAG S000265
									TATABOX5 2110 (+) TTATTT S000203							ROOTMOTIFTAPOX1 2218 (+) ATATT S000098							POLLEN1LELAT52 2440 (+) AGAAA S000245							POLLEN1LELAT52 2298 (-) AGAAA S000245
									POLLEN1LELAT52 2130 (-) AGAAA S000245							ROOTMOTIFTAPOX1 2224 (+) ATATT S000098							PYRIMIDINEBOXOSRAMY1A 2442 (-) CCTTTT S000259							PROXBBNNAPA 2308 (-) CAAACACC S000263
									WBOXATNPR1 2142 (+) TTGAC S000390							CAATBOX1 2226 (-) CAAT S000028							DOFCOREZM 2443 (+) AAAG S000265							2SSEEDPROTBANAPA 2309 (-) CAAACAC S000143
									BIHD1OS 2143 (-) TGTCA S000498							ARR1AT 2248 (-) NGATT S000454							MYBPZM 2446 (-) CCWACC S000179							CANBNNAPA 2309 (-) CNAACAC S000148
									WRKY71OS 2143 (+) TGAC S000447							ARR1AT 2253 (-) NGATT S000454							GATABOX 2458 (+) GATA S000039							ARR1AT 2320 (+) NGATT S000454
									DPBFCOREDCDC3 2145 (+) ACACNNG S000292														CACTFTPPCA1 2463 (-) YACT S000449							EECCRCAH1 2321 (+) GANTTNC S000494
									EBOXBNNAPA 2146 (-) CANNTG S000144														GTGANTG10 2470 (-) GTGA S000378							GT1CONSENSUS 2322 (-) GRWAAW S000198
									MYCCONSENSUSAT 2146 (-) CANNTG S000407														DOFCOREZM 2475 (+) AAAG S000265							POLLEN1LELAT52 2324 (-) AGAAA S000245
									EBOXBNNAPA 2146 (+) CANNTG S000144														EECCRCAH1 2479 (+) GANTTNC S000494							DOFCOREZM 2334 (+) AAAG S000265
									MYCCONSENSUSAT 2146 (+) CANNTG S000407														CACTFTPPCA1 2489 (-) YACT S000449							GT1CORE 2346 (+) GGTTAA S000125
									CACTFTPPCA1 2146 (+) YACT S000449														ARR1AT 2494 (+) NGATT S000454							TAAAGSTKST1 2349 (+) TAAAG S000387
									CAATBOX1 2170 (-) CAAT S000028														CAATBOX1 2516 (+) CAAT S000028							DOFCOREZM 2350 (+) AAAG S000265
									BIHD1OS 2172 (+) TGTCA S000498														INTRONLOWER 2519 (+) TGCAGG S000086							POLLEN1LELAT52 2352 (+) AGAAA S000245
									WRKY71OS 2173 (-) TGAC S000447														SEF4MOTIFGM7S 2528 (+) RTTTTTR S000103							DOFCOREZM 2355 (+) AAAG S000265
									WBOXATNPR1 2179 (+) TTGAC S000390														CIACADIANLELHC 2537 (-) CAANNNNATC S000252							AACACOREOSGLUB1 2364 (-) AACAAAC S000353
									BIHD1OS 2180 (-) TGTCA S000498														ARR1AT 2540 (+) NGATT S000454							GTGANTG10 2370 (-) GTGA S000378
									WRKY71OS 2180 (+) TGAC S000447														EECCRCAH1 2541 (+) GANTTNC S000494							PYRIMIDINEBOXOSRAMY1A 2374 (-) CCTTTT S000259
									EBOXBNNAPA 2183 (-) CANNTG S000144														CACTFTPPCA1 2554 (+) YACT S000449							DOFCOREZM 2375 (+) AAAG S000265
									MYCATRD22 2183 (-) CACATG S000174														TAAAGSTKST1 2558 (+) TAAAG S000387							CACTFTPPCA1 2389 (-) YACT S000449
									DPBFCOREDCDC3 2183 (-) ACACNNG S000292														DOFCOREZM 2559 (+) AAAG S000265							GTGANTG10 2397 (-) GTGA S000378
									MYCCONSENSUSAT 2183 (-) CANNTG S000407														NODCON1GM 2559 (+) AAAGAT S000461							EBOXBNNAPA 2398 (-) CANNTG S000144
									EBOXBNNAPA 2183 (+) CANNTG S000144														OSE1ROOTNODULE 2559 (+) AAAGAT S000467							MYCCONSENSUSAT 2398 (-) CANNTG S000407
									MYCCONSENSUSAT 2183 (+) CANNTG S000407														CACTFTPPCA1 2568 (-) YACT S000449							EBOXBNNAPA 2398 (+) CANNTG S000144
									MYCATERD1 2183 (+) CATGTG S000413														RAV1AAT 2570 (-) CAACA S000314							MYCCONSENSUSAT 2398 (+) CANNTG S000407
									BIHD1OS 2187 (+) TGTCA S000498														CACTFTPPCA1 2587 (+) YACT S000449							CACTFTPPCA1 2398 (+) YACT S000449
									WRKY71OS 2188 (-) TGAC S000447														CACTFTPPCA1 2597 (-) YACT S000449							TAAAGSTKST1 2406 (+) TAAAG S000387
									DOFCOREZM 2195 (+) AAAG S000265														POLASIG3 2600 (+) AATAAT S000088							DOFCOREZM 2407 (+) AAAG S000265
									CACTFTPPCA1 2204 (-) YACT S000449														ARR1AT 2603 (-) NGATT S000454							NODCON2GM 2408 (-) CTCTT S000462
									GTGANTG10 2209 (+) GTGA S000378														CAATBOX1 2621 (+) CAAT S000028							OSE2ROOTNODULE 2408 (-) CTCTT S000468
									ARR1AT 2210 (+) NGATT S000454														DOFCOREZM 2641 (-) AAAG S000265							CAATBOX1 2413 (+) CAAT S000028
									GT1CORE 2223 (-) GGTTAA S000125														CAATBOX1 2647 (-) CAAT S000028							DOFCOREZM 2423 (-) AAAG S000265
									MYB1AT 2224 (+) WAACCA S000408														CACTFTPPCA1 2651 (+) YACT S000449							ANAERO1CONSENSUS 2426 (-) AAACAAA S000477
									PYRIMIDINEBOXOSRAMY1A 2235 (+) CCTTTT S000259														MYBPLANT 2661 (-) MACCWAMC S000167							CIACADIANLELHC 2434 (-) CAANNNNATC S000252
									DOFCOREZM 2236 (-) AAAG S000265														MYBPZM 2661 (-) CCWACC S000179							EECCRCAH1 2438 (+) GANTTNC S000494
									TATAPVTRNALEU 2239 (+) TTTATATA S000340														BOXLCOREDCPAL 2661 (-) ACCWWCC S000492							AACACOREOSGLUB1 2460 (+) AACAAAC S000353
									TATABOX4 2240 (-) TATATAA S000111														REALPHALGLHCB21 2663 (-) AACCAA S000362							HEXAMERATH4 2470 (-) CCGTCG S000146
									TATABOX4 2241 (+) TATATAA S000111														MYB1AT 2664 (-) WAACCA S000408							CGACGOSAMY3 2470 (+) CGACG S000205
									MARTBOX 2246 (-) TTWTWTTWTT S000067														DOFCOREZM 2678 (-) AAAG S000265							E2FCONSENSUS 2473 (-) WTTSSCSS S000476
									POLASIG3 2246 (+) AATAAT S000088														GATABOX 2694 (+) GATA S000039							GT1CONSENSUS 2476 (+) GRWAAW S000198
									ROOTMOTIFTAPOX1 2249 (-) ATATT S000098														IBOX 2694 (+) GATAAG S000124							GTGANTG10 2495 (+) GTGA S000378
									ROOTMOTIFTAPOX1 2261 (-) ATATT S000098														IBOXCORE 2694 (+) GATAA S000199							ARR1AT 2496 (+) NGATT S000454
									CACTFTPPCA1 2269 (+) YACT S000449														IBOXCORENT 2694 (+) GATAAGR S000424							POLASIG3 2498 (-) AATAAT S000088
									POLLEN1LELAT52 2277 (-) AGAAA S000245														CAATBOX1 2701 (+) CAAT S000028							INRNTPSADB 2507 (-) YTCANTYY S000395
									XYLAT 2278 (-) ACAAAGAA S000510														DOFCOREZM 2713 (-) AAAG S000265							CACTFTPPCA1 2509 (-) YACT S000449
									DOFCOREZM 2280 (-) AAAG S000265														TAAAGSTKST1 2713 (-) TAAAG S000387							GTGANTG10 2510 (+) GTGA S000378
									TATABOX2 2292 (+) TATAAAT S000109														GT1CONSENSUS 2714 (-) GRWAAW S000198							CAATBOX1 2518 (+) CAAT S000028
									ARR1AT 2296 (-) NGATT S000454														IBOXCORE 2715 (-) GATAA S000199							SV40COREENHAN 2538 (-) GTGGWWHG S000123
									CAATBOX1 2304 (+) CAAT S000028														GATABOX 2716 (-) GATA S000039							DOFCOREZM 2538 (-) AAAG S000265
									ROOTMOTIFTAPOX1 2305 (-) ATATT S000098														ARR1AT 2723 (-) NGATT S000454							CACTFTPPCA1 2543 (+) YACT S000449
									ROOTMOTIFTAPOX1 2306 (+) ATATT S000098														CCAATBOX1 2763 (+) CCAAT S000030							MYBCORE 2557 (+) CNGTTR S000176
									CAATBOX1 2308 (-) CAAT S000028														CAATBOX1 2764 (+) CAAT S000028							MYBPLANT 2558 (-) MACCWAMC S000167
									CCAATBOX1 2308 (-) CCAAT S000030														POLLEN1LELAT52 2770 (+) AGAAA S000245							MYBPZM 2558 (-) CCWACC S000179
									CACTFTPPCA1 2317 (+) YACT S000449														POLASIG3 2774 (-) AATAAT S000088							BOXLCOREDCPAL 2558 (-) ACCWWCC S000492
									DOFCOREZM 2319 (-) AAAG S000265														CAATBOX1 2777 (-) CAAT S000028							REALPHALGLHCB21 2560 (-) AACCAA S000362
									CARGCW8GAT 2319 (-) CWWWWWWWWG S000431														SORLIP1AT 2780 (-) GCCAC S000482							MYB1AT 2561 (-) WAACCA S000408
									CARGCW8GAT 2319 (+) CWWWWWWWWG S000431														DOFCOREZM 2785 (+) AAAG S000265							CPBCSPOR 2580 (-) TATTAG S000491
																							ANAERO2CONSENSUS 2787 (+) AGCAGC S000478							ROOTMOTIFTAPOX1 2582 (-) ATATT S000098
																							ARR1AT 2825 (+) NGATT S000454							MYBCORE 2598 (+) CNGTTR S000176
																							GT1CONSENSUS 2829 (-) GRWAAW S000198							RAV1AAT 2599 (-) CAACA S000314
																							IBOXCORE 2830 (-) GATAA S000199							SORLIP1AT 2603 (+) GCCAC S000482
																							GATABOX 2831 (-) GATA S000039							CACTFTPPCA1 2605 (+) YACT S000449
																							ARFAT 2836 (+) TGTCTC S000270							CAATBOX1 2611 (-) CAAT S000028
																							SURECOREATSULTR11 2837 (-) GAGAC S000499							-300ELEMENT 2613 (+) TGHAAARK S000122
																							PRECONSCRHSP70A 2842 (-) SCGAYNRNNNNNNNNNNNNNNNHD S000506							PYRIMIDINEBOXOSRAMY1A 2615 (-) CCTTTT S000259
																							CAATBOX1 2859 (+) CAAT S000028							DOFCOREZM 2616 (+) AAAG S000265
																							ARR1AT 2860 (-) NGATT S000454							MYBST1 2619 (+) GGATA S000180
																							POLLEN1LELAT52 2880 (+) AGAAA S000245							GATABOX 2620 (+) GATA S000039
																							CURECORECR 2901 (-) GTAC S000493							EBOXBNNAPA 2628 (-) CANNTG S000144
																							CURECORECR 2901 (+) GTAC S000493							MYCCONSENSUSAT 2628 (-) CANNTG S000407
																							CACTFTPPCA1 2902 (+) YACT S000449							EBOXBNNAPA 2628 (+) CANNTG S000144
																							P1BS 2912 (-) GNATATNC S000459							MYCCONSENSUSAT 2628 (+) CANNTG S000407
																							P1BS 2912 (+) GNATATNC S000459							DOFCOREZM 2644 (+) AAAG S000265
																							ROOTMOTIFTAPOX1 2913 (-) ATATT S000098							POLLEN1LELAT52 2656 (+) AGAAA S000245
																							ROOTMOTIFTAPOX1 2922 (+) ATATT S000098							GT1CONSENSUS 2657 (+) GRWAAW S000198
																							CAATBOX1 2924 (-) CAAT S000028							GT1GMSCAM4 2657 (+) GAAAAA S000453
																							CCAATBOX1 2924 (-) CCAAT S000030							ARR1AT 2661 (-) NGATT S000454
																							POLLEN1LELAT52 2949 (+) AGAAA S000245							REALPHALGLHCB21 2665 (+) AACCAA S000362
																							ARR1AT 2952 (-) NGATT S000454							CACTFTPPCA1 2675 (-) YACT S000449
																							ROOTMOTIFTAPOX1 2975 (+) ATATT S000098							PRECONSCRHSP70A 2680 (+) SCGAYNRNNNNNNNNNNNNNNNHD S000506
																							-10PEHVPSBD 2976 (+) TATTCT S000392							CIACADIANLELHC 2687 (+) CAANNNNATC S000252
																							WBBOXPCWRKY1 2989 (-) TTTGACY S000310							DOFCOREZM 2689 (+) AAAG S000265
																							WBOXHVISO1 2989 (-) TGACT S000442							ARR1AT 2693 (-) NGATT S000454
																							WBOXNTERF3 2989 (-) TGACY S000457							ARR1AT 2720 (+) NGATT S000454
																							WBOXATNPR1 2990 (-) TTGAC S000390							NODCON2GM 2727 (-) CTCTT S000462
																							WRKY71OS 2990 (-) TGAC S000447							OSE2ROOTNODULE 2727 (-) CTCTT S000468
																							TATABOX5 2993 (-) TTATTT S000203							WBOXHVISO1 2734 (-) TGACT S000442
																							POLASIG1 2994 (+) AATAAA S000080							WBOXNTERF3 2734 (-) TGACY S000457
																							MYBATRD22 3009 (+) CTAACCA S000175							WRKY71OS 2735 (-) TGAC S000447
																							MYB1AT 3010 (+) WAACCA S000408							BIHD1OS 2739 (+) TGTCA S000498
																							POLLEN1LELAT52 3016 (-) AGAAA S000245							WRKY71OS 2740 (-) TGAC S000447
																							DOFCOREZM 3019 (-) AAAG S000265							GTGANTG10 2741 (-) GTGA S000378
																							TAAAGSTKST1 3019 (-) TAAAG S000387							ABREATRD22 2742 (-) RYACGTGGYR S000013
																							EBOXBNNAPA 3026 (-) CANNTG S000144							ABRELATERD1 2745 (-) ACGTG S000414
																							MYBCORE 3026 (-) CNGTTR S000176							ACGTATERD1 2746 (-) ACGT S000415
																							MYCCONSENSUSAT 3026 (-) CANNTG S000407							ACGTATERD1 2746 (+) ACGT S000415
																							EBOXBNNAPA 3026 (+) CANNTG S000144							ARFAT 2754 (+) TGTCTC S000270
																							MYCCONSENSUSAT 3026 (+) CANNTG S000407							SURECOREATSULTR11 2755 (-) GAGAC S000499
																							MYB2CONSENSUSAT 3026 (+) YAACKG S000409							SORLIP5AT 2760 (-) GAGTGAG S000486
																							GT1CONSENSUS 3034 (+) GRWAAW S000198							INRNTPSADB 2760 (+) YTCANTYY S000395
																							GT1CONSENSUS 3035 (+) GRWAAW S000198							GTGANTG10 2761 (-) GTGA S000378
																							GT1GMSCAM4 3035 (+) GAAAAA S000453							CACTFTPPCA1 2762 (+) YACT S000449
																							PYRIMIDINEBOXOSRAMY1A 3037 (-) CCTTTT S000259							CCAATBOX1 2768 (+) CCAAT S000030
																							DOFCOREZM 3038 (+) AAAG S000265							EBOXBNNAPA 2769 (-) CANNTG S000144
																							CAATBOX1 3048 (+) CAAT S000028							MYCCONSENSUSAT 2769 (-) CANNTG S000407
																							DOFCOREZM 3053 (-) AAAG S000265							CAATBOX1 2769 (+) CAAT S000028
																							ROOTMOTIFTAPOX1 3058 (+) ATATT S000098							EBOXBNNAPA 2769 (+) CANNTG S000144
																							-300ELEMENT 3060 (-) TGHAAARK S000122							MYCCONSENSUSAT 2769 (+) CANNTG S000407
																							GT1CONSENSUS 3061 (-) GRWAAW S000198							CAATBOX1 2771 (-) CAAT S000028
																							GT1GMSCAM4 3061 (-) GAAAAA S000453							GTGANTG10 2780 (-) GTGA S000378
																							GTGANTG10 3065 (-) GTGA S000378							NODCON2GM 2784 (+) CTCTT S000462
																							CACTFTPPCA1 3066 (+) YACT S000449							OSE2ROOTNODULE 2784 (+) CTCTT S000468
																							TATABOX3 3074 (+) TATTAAT S000110							CACTFTPPCA1 2799 (-) YACT S000449
																							GT1CONSENSUS 3079 (-) GRWAAW S000198							DOFCOREZM 2808 (+) AAAG S000265
																							IBOXCORE 3080 (-) GATAA S000199							RAV1AAT 2812 (+) CAACA S000314
																							SREATMSD 3080 (+) TTATCC S000470							CACTFTPPCA1 2815 (+) YACT S000449
																							GATABOX 3081 (-) GATA S000039							CACTFTPPCA1 2820 (-) YACT S000449
																							MYBST1 3081 (-) GGATA S000180							CURECORECR 2821 (-) GTAC S000493
																							PYRIMIDINEBOXOSRAMY1A 3084 (+) CCTTTT S000259							CURECORECR 2821 (+) GTAC S000493
																							DOFCOREZM 3085 (-) AAAG S000265							CAATBOX1 2827 (+) CAAT S000028
																							POLLEN1LELAT52 3087 (-) AGAAA S000245							ARR1AT 2828 (-) NGATT S000454
																							GT1CONSENSUS 3094 (-) GRWAAW S000198							CACTFTPPCA1 2836 (+) YACT S000449
																							IBOXCORE 3095 (-) GATAA S000199							TATCCAYMOTIFOSRAMY3D 2842 (-) TATCCAY S000256
																							GATABOX 3096 (-) GATA S000039							TATCCACHVAL21 2842 (-) TATCCAC S000416
																							NODCON1GM 3097 (-) AAAGAT S000461							TATCCAOSAMY 2843 (-) TATCCA S000403
																							OSE1ROOTNODULE 3097 (-) AAAGAT S000467							MYBST1 2844 (+) GGATA S000180
																							DOFCOREZM 3099 (-) AAAG S000265							GATABOX 2845 (+) GATA S000039
																							GT1CONSENSUS 3100 (-) GRWAAW S000198							CAATBOX1 2849 (+) CAAT S000028
																							GT1GMSCAM4 3100 (-) GAAAAA S000453							GT1CORE 2855 (+) GGTTAA S000125
																							POLLEN1LELAT52 3102 (-) AGAAA S000245							POLASIG3 2860 (-) AATAAT S000088
																							DOFCOREZM 3105 (-) AAAG S000265							TATABOX5 2861 (+) TTATTT S000203
																							POLLEN1LELAT52 3106 (-) AGAAA S000245							GT1CONSENSUS 2863 (-) GRWAAW S000198
																							DOFCOREZM 3109 (-) AAAG S000265							ARR1AT 2870 (+) NGATT S000454
																							GT1CONSENSUS 3110 (-) GRWAAW S000198							DOFCOREZM 2875 (-) AAAG S000265
																							-300CORE 3117 (+) TGTAAAG S000001							POLLEN1LELAT52 2876 (-) AGAAA S000245
																							-300ELEMENT 3117 (+) TGHAAARK S000122							DOFCOREZM 2879 (-) AAAG S000265
																							EMHVCHORD 3117 (+) TGTAAAGT S000452							TAAAGSTKST1 2879 (-) TAAAG S000387
																							NTBBF1ARROLB 3119 (-) ACTTTA S000273							GATABOX 2891 (-) GATA S000039
																							TAAAGSTKST1 3119 (+) TAAAG S000387							GTGANTG10 2893 (-) GTGA S000378
																							DOFCOREZM 3120 (+) AAAG S000265							CACTFTPPCA1 2894 (+) YACT S000449
																							CACTFTPPCA1 3122 (-) YACT S000449							SEF4MOTIFGM7S 2900 (+) RTTTTTR S000103
																							GTGANTG10 3142 (+) GTGA S000378							MARTBOX 2902 (+) TTWTWTTWTT S000067
																							EBOXBNNAPA 3149 (-) CANNTG S000144							POLASIG1 2903 (-) AATAAA S000080
																							CATATGGMSAUR 3149 (-) CATATG S000370							TATABOX5 2904 (+) TTATTT S000203
																							MYCCONSENSUSAT 3149 (-) CANNTG S000407							SEF4MOTIFGM7S 2906 (+) RTTTTTR S000103
																							EBOXBNNAPA 3149 (+) CANNTG S000144							MARTBOX 2908 (+) TTWTWTTWTT S000067
																							CATATGGMSAUR 3149 (+) CATATG S000370							POLASIG1 2909 (-) AATAAA S000080
																							MYCCONSENSUSAT 3149 (+) CANNTG S000407							MARTBOX 2910 (+) TTWTWTTWTT S000067
																							SEF4MOTIFGM7S 3154 (+) RTTTTTR S000103							TATABOX5 2910 (+) TTATTT S000203
																							CACTFTPPCA1 3160 (-) YACT S000449							MARTBOX 2913 (+) TTWTWTTWTT S000067
																							CURECORECR 3163 (-) GTAC S000493							POLASIG1 2917 (-) AATAAA S000080
																							CURECORECR 3163 (+) GTAC S000493							TATABOX5 2918 (+) TTATTT S000203
																							CACTFTPPCA1 3164 (+) YACT S000449							GT1CONSENSUS 2920 (-) GRWAAW S000198
																							ARR1AT 3167 (+) NGATT S000454							MYBCORE 2932 (+) CNGTTR S000176
																							GT1CONSENSUS 3169 (-) GRWAAW S000198							DOFCOREZM 2939 (-) AAAG S000265
																							CCAATBOX1 3173 (+) CCAAT S000030							CARGCW8GAT 2939 (-) CWWWWWWWWG S000431
																							CAATBOX1 3174 (+) CAAT S000028							CARGCW8GAT 2939 (+) CWWWWWWWWG S000431
																							ARR1AT 3180 (+) NGATT S000454							ROOTMOTIFTAPOX1 2951 (-) ATATT S000098
																							CAATBOX1 3182 (-) CAAT S000028							ROOTMOTIFTAPOX1 2952 (+) ATATT S000098
																							SEF3MOTIFGM 3187 (+) AACCCA S000115							POLASIG3 2954 (-) AATAAT S000088
																							DOFCOREZM 3200 (+) AAAG S000265							CAATBOX1 2957 (-) CAAT S000028
																							POLLEN1LELAT52 3202 (+) AGAAA S000245							SEF4MOTIFGM7S 2960 (+) RTTTTTR S000103
																							GT1CONSENSUS 3203 (+) GRWAAW S000198							ARR1AT 2973 (+) NGATT S000454
																							BIHD1OS 3210 (+) TGTCA S000498							POLLEN1LELAT52 2979 (+) AGAAA S000245
																							WRKY71OS 3211 (-) TGAC S000447							DOFCOREZM 2981 (+) AAAG S000265
																							EBOXBNNAPA 3213 (-) CANNTG S000144							WBOXHVISO1 2990 (-) TGACT S000442
																							CATATGGMSAUR 3213 (-) CATATG S000370							WBOXNTERF3 2990 (-) TGACY S000457
																							MYCCONSENSUSAT 3213 (-) CANNTG S000407							WRKY71OS 2991 (-) TGAC S000447
																							EBOXBNNAPA 3213 (+) CANNTG S000144							GATABOX 2997 (-) GATA S000039
																							CATATGGMSAUR 3213 (+) CATATG S000370							RAV1AAT 3000 (+) CAACA S000314
																							MYCCONSENSUSAT 3213 (+) CANNTG S000407							ACGTOSGLUB1 3003 (-) GTACGTG S000278
																							CARGCW8GAT 3224 (-) CWWWWWWWWG S000431							ABRELATERD1 3003 (-) ACGTG S000414
																							CARGCW8GAT 3224 (+) CWWWWWWWWG S000431							ACGTATERD1 3004 (-) ACGT S000415
																							ROOTMOTIFTAPOX1 3228 (+) ATATT S000098							ACGTATERD1 3004 (+) ACGT S000415
																							CAATBOX1 3230 (-) CAAT S000028							CURECORECR 3006 (-) GTAC S000493
																							CCAATBOX1 3230 (-) CCAAT S000030							CURECORECR 3006 (+) GTAC S000493
																							REALPHALGLHCB21 3231 (-) AACCAA S000362							CACTFTPPCA1 3007 (+) YACT S000449
																							RYREPEATLEGUMINBOX 3237 (+) CATGCAY S000100							CACTFTPPCA1 3012 (-) YACT S000449
																							RYREPEATGMGY2 3237 (+) CATGCAT S000105							CURECORECR 3013 (-) GTAC S000493
																							RYREPEATBNNAPA 3237 (+) CATGCA S000264							CURECORECR 3013 (+) GTAC S000493
																							GTGANTG10 3260 (+) GTGA S000378							NODCON1GM 3030 (-) AAAGAT S000461
																							ARR1AT 3261 (+) NGATT S000454							OSE1ROOTNODULE 3030 (-) AAAGAT S000467
																							DOFCOREZM 3266 (-) AAAG S000265							DOFCOREZM 3032 (-) AAAG S000265
																							POLLEN1LELAT52 3267 (-) AGAAA S000245							GT1CONSENSUS 3053 (+) GRWAAW S000198
																							PYRIMIDINEBOXOSRAMY1A 3273 (+) CCTTTT S000259							TATABOX5 3055 (-) TTATTT S000203
																							DOFCOREZM 3274 (-) AAAG S000265							CACTFTPPCA1 3060 (-) YACT S000449
																							L1BOXATPDF1 3283 (+) TAAATGYA S000386							CURECORECR 3066 (-) GTAC S000493
																							EECCRCAH1 3288 (-) GANTTNC S000494							CURECORECR 3066 (+) GTAC S000493
																							TATABOX5 3295 (+) TTATTT S000203							ACGTABOX 3067 (-) TACGTA S000130
																							GT1CONSENSUS 3298 (-) GRWAAW S000198							ACGTABOX 3067 (+) TACGTA S000130
																							GT1GMSCAM4 3298 (-) GAAAAA S000453							ACGTATERD1 3068 (-) ACGT S000415
																							POLLEN1LELAT52 3300 (-) AGAAA S000245							ACGTATERD1 3068 (+) ACGT S000415
																														CACTFTPPCA1 3073 (-) YACT S000449
